# Supplementary material for: Revision of the stiletto fly genera Acupalpa Kröber and Pipinnipons Winterton (Diptera, Therevidae, Agapophytinae) using cybertaxonomic methods, with a key to Australasian genera
Source: Zookeys. 2011 May 4;(95):29–79. doi: 10.3897/zookeys.95.1461 (PMC3095130; doi:10.3897/zookeys.95.1461)
Supplement: XML Treatment for Acupalpa [file zookeys.95.1461-treatment1.xml]

<!DOCTYPE tp:taxon-treatment
  PUBLIC "-//TaxonX//DTD Taxonomic Treatment Publishing DTD v0 20100105//EN" "tax-treatment-NSO.dtd">
<tp:taxon-treatment xmlns:tp="http://www.plazi.org/taxpub"><tp:treatment-meta><mixed-citation publication-type="journal"><person-group><name><surname>Winterton</surname><given-names>Shaun L.</given-names></name></person-group><article-title>Revision of the stiletto fly genera <italic>Acupalpa</italic> Kröber and <italic>Pipinnipons</italic> Winterton (Diptera, Therevidae, Agapophytinae) using cybertaxonomic methods, with a key to Australasian genera</article-title><source>Zookeys</source><day>4</day><month>5</month><year>2011</year><volume>2011</volume><issue>95</issue><fpage>29</fpage><lpage>79</lpage><pub-id pub-id-type="doi">10.3897/zookeys.95.1461</pub-id></mixed-citation></tp:treatment-meta><tp:nomenclature><tp:taxon-name>
                            <tp:taxon-name-part taxon-name-part-type="genus">Acupalpa</tp:taxon-name-part>
                        		<object-id xmlns:xlink="http://www.w3.org/1999/xlink" xlink:type="simple">urn:lsid:zoobank.org:act:68450BF4-0179-4194-BE8D-422966FC95C7</object-id>
                        		<object-id xmlns:xlink="http://www.w3.org/1999/xlink" xlink:type="simple">http://species-id.net/wiki/Acupalpa</object-id>
                        </tp:taxon-name><tp:taxon-authority>Kröber</tp:taxon-authority><tp:nomenclature-citation-list><tp:nomenclature-citation><tp:taxon-name>Acupalpa</tp:taxon-name><comment><xref ref-type="bibr" rid="B11">Kröber 1912</xref>: 152; <xref ref-type="bibr" rid="B12">Kröber 1913</xref>: 18; <xref ref-type="bibr" rid="B16">Mann 1929</xref>: 23; <xref ref-type="bibr" rid="B5">Hardy 1939</xref>: 47 [as <italic><tp:taxon-name>Acutipalpa</tp:taxon-name></italic>]; <xref ref-type="bibr" rid="B8">Irwin and Lyneborg 1989</xref>: 354 [catalogue]; <xref ref-type="bibr" rid="B29">Winterton 2000</xref>: 227 [revision]; <xref ref-type="bibr" rid="B32">Winterton et al. 2001</xref>: 197. Type species: <italic><tp:taxon-name>Acupalpa rostrata</tp:taxon-name></italic><xref ref-type="bibr" rid="B11">Kröber 1912</xref>: 152.</comment></tp:nomenclature-citation></tp:nomenclature-citation-list></tp:nomenclature><tp:treatment-sec sec-type="Diagnosis"><title>Diagnosis.</title><p>Antennal scape shorter than or equal to flagellum; antenna elongate, cylindrical, total length slightly longer than or equal to head length; upper part of frons flat or slightly concave above antenna; face either protruding anteriorly below antennal base, or broadly rounded, expansive, short dark setae often present; parafacial setae absent; palpus apically narrow or acute, not spatulate; mouthparts length variable, frequently elongate and forward projecting (<xref ref-type="fig" rid="F3">Fig. 3H</xref>); male postocular ridge with single row of macrosetae immediately laterad of ocellar tubercle, female with more than one row; wing infuscate, usually strongly banded; setae absent on wing vein R1; cell m3 closed; velutum patches on fore and hind femora; femora without macrosetae; single type of setal pile on femora, setae not appressed; prosternal furrow without setae; post spiracular pile absent; pleuron orange to black, overlain with sparse silver pubescence; mid coxa without setae on posterior surface; gonocoxites with velutum patch on ventral surface (<xref ref-type="fig" rid="F3">Fig. 3B</xref>); articulated gonocoxal process present; hypandrium present; ventral apodeme of parameral sheath forked; dorsal apodeme of parameral sheath ‘T’-shaped (<xref ref-type="fig" rid="F3">Fig. 3F</xref>); three spermathecae in female; spermathecal sac present, sac simple or with smaller additional lobes basally, often with outer elongate lobes;<!--PageBreak--><!--PageBreak--><!--PageBreak--> spermathecal ducts joining common duct before bursa (<xref ref-type="fig" rid="F3">Fig. 3G</xref>), female with A1 and A2 acanthophorite spines well developed; female sternite 8 emarginate along posterior margin.</p><fig id="F1" position="float" orientation="portrait"><label>Figure 1.</label><caption><p><italic><tp:taxon-name>Acupalpa divisa</tp:taxon-name></italic> (Walker), female, Brisbane, Queensland. Body length= 7.0 mm. (Photo: Anthony O’Toole, University of Queensland).</p></caption><graphic xmlns:xlink="http://www.w3.org/1999/xlink" xlink:href="ZooKeys-095-029-g001.jpg" xlink:type="simple" position="float" orientation="portrait"/></fig><fig id="F2" position="float" orientation="portrait"><label>Figure 2.</label><caption><p><italic><tp:taxon-name>Acupalpa yanchep</tp:taxon-name></italic> sp. n., female, Yanchep, Western Australia. Body length= 9.0 mm. (Photo: S.L. Winterton).</p></caption><graphic xmlns:xlink="http://www.w3.org/1999/xlink" xlink:href="ZooKeys-095-029-g002.jpg" xlink:type="simple" position="float" orientation="portrait"/></fig><fig id="F3" position="float" orientation="portrait"><label>Figure 3.</label><caption><p><italic><tp:taxon-name>Acupalpa</tp:taxon-name></italic> spp.: <bold>A</bold> <italic><tp:taxon-name>Acupalpa notomelas</tp:taxon-name></italic> sp. n., epandrium dorsal <bold>B</bold> gonocoxites, ventral <bold>C</bold> <italic><tp:taxon-name>Acupalpa imitans</tp:taxon-name></italic> (White), comb. n., gonocoxite, lateral <bold>D</bold> same, aedeagus, lateral <bold>E</bold> <italic><tp:taxon-name>Acupalpa rostrata</tp:taxon-name></italic> Kröber aedeagus, lateral <bold>F</bold> <italic><tp:taxon-name>Acupalpa imitans</tp:taxon-name></italic>, gonocoxites, epandrium removed and aedeagus <italic>in situ</italic>, dorsal <bold>G</bold> <italic><tp:taxon-name>Acupalpa rostrata</tp:taxon-name></italic>, female spermathecal sac complex, dorsal <bold>H</bold> <italic><tp:taxon-name>Acupalpa melanophaeos</tp:taxon-name></italic> sp. n., female head, lateral <bold>I</bold> <italic><tp:taxon-name>Acupalpa rostrata</tp:taxon-name></italic>, male head, anterolateral. Abbreviations: <bold>ag</bold> accessory gland <bold>c</bold> cercus <bold>d</bold> distiphallus <bold>da</bold> dorsal apodeme of parameral sheath <bold>ea</bold> ejaculatory apodeme <bold>f</bold> furca <bold>ga</bold> gonocoxal apodeme <bold>gp</bold> (articulated) gonocoxal process <bold>gs</bold> gonostylus <bold>gx</bold> gonocoxite <bold>h</bold> hypandriumgp gonocoxal process (articulated) <bold>lea</bold> lateral ejaculatory apodeme <bold>s</bold> spermatheca <bold>ss</bold> spermathecal sac <bold>ssd</bold> spermathecal sac duct <bold>va</bold> ventral apodeme of parameral sheath <bold>v</bold> velutum patch <bold>vl</bold> ventral lobe. Scale lines = 0.2 mm.</p></caption><graphic xmlns:xlink="http://www.w3.org/1999/xlink" xlink:href="ZooKeys-095-029-g003.jpg" position="float" orientation="portrait" xlink:type="simple"/></fig></tp:treatment-sec><tp:treatment-sec sec-type="Comments"><title>Comments.</title><p><italic><tp:taxon-name>Acupalpa</tp:taxon-name></italic> is a genus with some distinctive wasp mimicking species (<xref ref-type="fig" rid="F1">Figs 1</xref>–<xref ref-type="fig" rid="F2">2</xref>), often strikingly coloured with black and orange. The male terminalia are relatively conserved throughout both <italic><tp:taxon-name>Acupalpa</tp:taxon-name></italic> and <italic><tp:taxon-name>Pipinnipons</tp:taxon-name></italic>, and species identification is more easily and reliably accomplished using external characters of either sex. Closely related to <italic><tp:taxon-name>Pipinnipons</tp:taxon-name></italic> and <italic><tp:taxon-name>Agapophytus</tp:taxon-name></italic>, <italic><tp:taxon-name>Acupalpa</tp:taxon-name></italic> can be distinguished by the elongate, cylindrical antennae, scape not longer than flagellum, face usually expansive and protruding, and palpi that are acuminate or narrowly cylindrical. The latter two characters specifically differentiate <italic><tp:taxon-name>Acupalpa</tp:taxon-name></italic> from <italic><tp:taxon-name>Pipinnipons</tp:taxon-name></italic>, as the face is always narrow and the palpi spatulate in <italic><tp:taxon-name>Pipinnipons</tp:taxon-name></italic>. <italic><tp:taxon-name>Agapophytus</tp:taxon-name></italic> is separated from <italic><tp:taxon-name>Pipinnipons</tp:taxon-name></italic> and <italic><tp:taxon-name>Acupalpa</tp:taxon-name></italic> by the length of the scape ranging from relatively equal length, to significantly longer than the flagellum.</p></tp:treatment-sec><tp:treatment-sec sec-type="Included species"><title>Included species.</title><p><italic><tp:taxon-name>Acupalpa albimanis</tp:taxon-name></italic> (Kröber), comb. n., <italic><tp:taxon-name>Acupalpa albitarsa</tp:taxon-name></italic> Mann, <italic><tp:taxon-name>Acupalpa boharti</tp:taxon-name></italic> sp. n., <italic><tp:taxon-name>Acupalpa divisa</tp:taxon-name></italic> (Walker), <italic><tp:taxon-name>Acupalpa dolichorhyncha</tp:taxon-name></italic> sp. n., <italic><tp:taxon-name>Acupalpa glossa</tp:taxon-name></italic> sp. n., <italic><tp:taxon-name>Acupalpa imitans</tp:taxon-name></italic> (White), comb. n., <italic><tp:taxon-name>Acupalpa irwini</tp:taxon-name></italic> Winterton, <italic><tp:taxon-name>Acupalpa melanophaeos</tp:taxon-name></italic> sp. n., <italic><tp:taxon-name>Acupalpa miaboolya</tp:taxon-name></italic> sp. n., <italic><tp:taxon-name>Acupalpa minuta</tp:taxon-name></italic> sp. n., <italic><tp:taxon-name>Acupalpa minutoides</tp:taxon-name></italic> sp. n., <italic><tp:taxon-name>Acupalpa notomelas</tp:taxon-name></italic> sp. n., <italic><tp:taxon-name>Acupalpa novayamarna</tp:taxon-name></italic> sp. n., <italic><tp:taxon-name>Acupalpa rostrata</tp:taxon-name></italic> Kröber, <italic><tp:taxon-name>Acupalpa semirufa</tp:taxon-name></italic> Mann, <italic><tp:taxon-name>Acupalpa westralica</tp:taxon-name></italic> sp. n., <italic><tp:taxon-name>Acupalpa yalgoo</tp:taxon-name></italic> sp. n., <italic><tp:taxon-name>Acupalpa yanchep</tp:taxon-name></italic> sp. n.</p></tp:treatment-sec><tp:treatment-sec sec-type="Key to Acupalpa"><title>Key to <italic><tp:taxon-name>Acupalpa</tp:taxon-name></italic> species</title><table-wrap content-type="key" position="anchor" orientation="portrait"><table><tbody><tr><td rowspan="1" colspan="1">1</td><td rowspan="1" colspan="1">Abdomen ground colour completely brown to black (terminal segments sometimes orange in female) (e.g. <xref ref-type="fig" rid="F5">Figs 5</xref><xref ref-type="fig" rid="F10">10</xref><xref ref-type="fig" rid="F16">16</xref>)</td><td rowspan="1" colspan="1">2</td></tr><tr><td rowspan="1" colspan="1">–</td><td rowspan="1" colspan="1">Abdomen with any number of segments 1–3 completely or partially orange or yellow (e.g. <xref ref-type="fig" rid="F7">Figs 7</xref><xref ref-type="fig" rid="F8"/>–<xref ref-type="fig" rid="F9">9</xref><xref ref-type="fig" rid="F11">11</xref>–<xref ref-type="fig" rid="F12">12</xref>)</td><td rowspan="1" colspan="1">11</td></tr><tr><td rowspan="1" colspan="1">2</td><td rowspan="1" colspan="1">Fore and mid coxae brown to black, overlain with silver-grey pubescence (e.g. <xref ref-type="fig" rid="F5">Figs 5</xref>–<xref ref-type="fig" rid="F6">6</xref><xref ref-type="fig" rid="F13">13</xref><xref ref-type="fig" rid="F18">18</xref>)</td><td rowspan="1" colspan="1">4</td></tr><tr><td rowspan="1" colspan="1">–</td><td rowspan="1" colspan="1">Fore and mid coxae orange to pale yellow (<xref ref-type="fig" rid="F16">Figs 16</xref><xref ref-type="fig" rid="F20">20</xref>)</td><td rowspan="1" colspan="1">3</td></tr><tr><td rowspan="1" colspan="1">3</td><td rowspan="1" colspan="1">Lower pleuron orange; fore femur brown; base of mid and hind femora orange; foreleg second tarsomere pale (<xref ref-type="fig" rid="F16">Fig. 16</xref>)</td><td rowspan="1" colspan="1"><italic><tp:taxon-name>Acupalpa notomelas</tp:taxon-name></italic> sp. n.</td></tr><tr><td rowspan="1" colspan="1">–</td><td rowspan="1" colspan="1">Pleuron uniformly brown to black; fore and mid femora brown to black dorsally, pale ventrally; hind femur brown to black; foreleg second tarsomere brown to black (female only) (<xref ref-type="fig" rid="F20">Fig. 20</xref>)</td><td rowspan="1" colspan="1"><italic><tp:taxon-name>Acupalpa westralica</tp:taxon-name></italic> sp. n.</td></tr><tr><td rowspan="1" colspan="1">4</td><td rowspan="1" colspan="1">Scape and pedicel yellow; fore and mid femora yellow (<xref ref-type="fig" rid="F18">Fig. 18</xref>)</td><td rowspan="1" colspan="1"><italic><tp:taxon-name>Acupalpa rostrata</tp:taxon-name></italic> (Krober)</td></tr><tr><td rowspan="1" colspan="1">–</td><td rowspan="1" colspan="1">Scape and pedicel brown to black (rarely pale basally); fore and mid femora brown to black</td><td rowspan="1" colspan="1">5</td></tr><tr><td rowspan="1" colspan="1">5</td><td rowspan="1" colspan="1">Very small sized species (&lt; 3.5 mm total body length); pleuron with longitudinal stripe of silver velutum; flagellum grossly enlarged (&gt; 3 time combined scape and pedicel length) (<xref ref-type="fig" rid="F14">Fig. 14</xref>); two notopleural macrosetae</td><td rowspan="1" colspan="1">6</td></tr><tr><td rowspan="1" colspan="1">–</td><td rowspan="1" colspan="1">Size variable, but usually larger than 5.0 mm; pleuron colour and vestiture variable but never with longitudinal silver velutum stripe; flagellum length <!--PageBreak-->sub-equal to 0.5 times combined scape and pedicel length; always more than two notopleural macrosetae</td><td rowspan="1" colspan="1">7</td></tr><tr><td rowspan="1" colspan="1">6</td><td rowspan="1" colspan="1">Coxal macrosetae pale; frons width slightly narrower than ocellar tubercle width; wing vein M1 and M2 originating separately from discal cell; fore tibia uniformly brown to black (<xref ref-type="fig" rid="F14">Fig. 14</xref>) (male only)</td><td rowspan="1" colspan="1"><italic><tp:taxon-name>Acupalpa minuta</tp:taxon-name></italic> sp. n.</td></tr><tr><td rowspan="1" colspan="1">–</td><td rowspan="1" colspan="1">Coxal macrosetae black; male frons slightly wider than ocellar tubercle width; wing vein M1 and M2 fused basally and originating as a petiolate stem from discal cell; fore tibia yellowish basally (<xref ref-type="fig" rid="F15">Fig. 15</xref>) (male only)</td><td rowspan="1" colspan="1"><italic><tp:taxon-name>Acupalpa minutoides</tp:taxon-name></italic> sp. n.</td></tr><tr><td rowspan="1" colspan="1">7</td><td rowspan="1" colspan="1">Fore tibia pale yellow to white, rarely brown distally; male abdomen without silver velutum; small species (<xref ref-type="fig" rid="F6">Figs 6</xref><xref ref-type="fig" rid="F13">13</xref>)</td><td rowspan="1" colspan="1">8</td></tr><tr><td rowspan="1" colspan="1">–</td><td rowspan="1" colspan="1">Fore tibia dark, rarely pale basally; male abdomen with silver velutum; larger species (<xref ref-type="fig" rid="F5">Figs 5</xref><xref ref-type="fig" rid="F22">22</xref>)</td><td rowspan="1" colspan="1">9</td></tr><tr><td rowspan="1" colspan="1">8</td><td rowspan="1" colspan="1">Scutum overlain with mostly uniform brown-bronze pubescence; fore tibia uniform white-cream (<xref ref-type="fig" rid="F6">Fig. 6</xref>)</td><td rowspan="1" colspan="1"><italic><tp:taxon-name>Acupalpa boharti</tp:taxon-name></italic> sp. n.</td></tr><tr><td rowspan="1" colspan="1">–</td><td rowspan="1" colspan="1">Scutum overlain with grey and brown striped pubescence; fore tibia white-cream, but darker basally (<xref ref-type="fig" rid="F13">Fig. 13</xref>)</td><td rowspan="1" colspan="1"><italic><tp:taxon-name>Acupalpa miaboolya</tp:taxon-name></italic> sp. n.</td></tr><tr><td rowspan="1" colspan="1">9</td><td rowspan="1" colspan="1">Basitarsi white to cream, fore-basitarsus darker basally, all tarsomeres 3–5 dark (<xref ref-type="fig" rid="F4">Fig. 4</xref>)</td><td rowspan="1" colspan="1"><italic><tp:taxon-name>Acupalpa albimanis</tp:taxon-name></italic> (Krober), comb. n.</td></tr><tr><td rowspan="1" colspan="1">–</td><td rowspan="1" colspan="1">Basitarsi brown to black, tarsomeres 2–5 white</td><td rowspan="1" colspan="1">10</td></tr><tr><td rowspan="1" colspan="1">10</td><td rowspan="1" colspan="1">Male frons at narrowest point slightly narrower than width of ocellar tubercle (western Australia) (<xref ref-type="fig" rid="F2">Figs 2</xref><xref ref-type="fig" rid="F22">22</xref>)</td><td rowspan="1" colspan="1"><italic><tp:taxon-name>Acupalpa yanchep</tp:taxon-name></italic> sp. n.</td></tr><tr><td rowspan="1" colspan="1">–</td><td rowspan="1" colspan="1">Male frons approximately equal width to ocellar tubercle at narrowest point (eastern Australia) (<xref ref-type="fig" rid="F5">Fig. 5</xref>)</td><td rowspan="1" colspan="1"><italic><tp:taxon-name>Acupalpa albitarsa</tp:taxon-name></italic> Mann</td></tr><tr><td rowspan="1" colspan="1">11</td><td rowspan="1" colspan="1">Femora pale yellow to orange (<xref ref-type="fig" rid="F9">Figs 9</xref>–<xref ref-type="fig" rid="F10">10</xref><xref ref-type="fig" rid="F12">12</xref><xref ref-type="fig" rid="F17">17</xref><xref ref-type="fig" rid="F19">19</xref>)</td><td rowspan="1" colspan="1">12</td></tr><tr><td rowspan="1" colspan="1">–</td><td rowspan="1" colspan="1">Femora brown to black (<xref ref-type="fig" rid="F7">Figs 7</xref>–<xref ref-type="fig" rid="F8">8</xref><xref ref-type="fig" rid="F11">11</xref><xref ref-type="fig" rid="F21">21</xref>)</td><td rowspan="1" colspan="1">16</td></tr><tr><td rowspan="1" colspan="1">12</td><td rowspan="1" colspan="1">Coxae pale orange; pleuron dark with orange suffusion; male abdomen without silver velutum (<xref ref-type="fig" rid="F12">Figs 12</xref><xref ref-type="fig" rid="F17">17</xref>)</td><td rowspan="1" colspan="1">13</td></tr><tr><td rowspan="1" colspan="1">–</td><td rowspan="1" colspan="1">Coxae dark (rarely dark orange), overlain with silver-grey pubescence; pleuron completely dark, overlain with silver pubescence; male abdomen with or without silver velutum dorsally (<xref ref-type="fig" rid="F9">Figs 9</xref>–<xref ref-type="fig" rid="F10">10</xref><xref ref-type="fig" rid="F19">19</xref>)</td><td rowspan="1" colspan="1">14</td></tr><tr><td rowspan="1" colspan="1">13</td><td rowspan="1" colspan="1">Pleuron mostly dark; scutal setae minute; genal setae dark; male frons width equal to width of anterior ocellus (<xref ref-type="fig" rid="F12">Fig. 12</xref>)</td><td rowspan="1" colspan="1"><italic><tp:taxon-name>Acupalpa melanophaeos</tp:taxon-name></italic> sp. n.</td></tr><tr><td rowspan="1" colspan="1">–</td><td rowspan="1" colspan="1">Pleuron mostly orange; scutal setae medium length; genal setae pale; male frons width equal to width of ocellar tubercle (<xref ref-type="fig" rid="F17">Fig. 17</xref>)</td><td rowspan="1" colspan="1"><italic><tp:taxon-name>Acupalpa novayamarna</tp:taxon-name></italic> sp. n.</td></tr><tr><td rowspan="1" colspan="1">14</td><td rowspan="1" colspan="1">Tibia and tarsi mostly darkened apically; frons profile concave; male abdomen with dense silver velutum dorsally (<xref ref-type="fig" rid="F19">Fig. 19</xref>)</td><td rowspan="1" colspan="1"><italic><tp:taxon-name>Acupalpa semirufa</tp:taxon-name></italic> Mann</td></tr><tr><td rowspan="1" colspan="1">–</td><td rowspan="1" colspan="1">Tibia and tarsi without distinctive darkening apically; frons profile rounded; male abdomen without dense silver velutum dorsally</td><td rowspan="1" colspan="1">15</td></tr><tr><td rowspan="1" colspan="1">15</td><td rowspan="1" colspan="1">Abdominal segments 2–3 bright orange, with orange suffusion of segments 1 and 4; haltere knob brown (<xref ref-type="fig" rid="F9">Fig. 9</xref>)</td><td rowspan="1" colspan="1"><italic><tp:taxon-name>Acupalpa glossa</tp:taxon-name></italic> sp. n.</td></tr><tr><td rowspan="1" colspan="1">–</td><td rowspan="1" colspan="1">Abdominal segments 2–3 slight orange-tan laterally; haltere knob white (<xref ref-type="fig" rid="F10">Fig. 10</xref>)</td><td rowspan="1" colspan="1"><italic><tp:taxon-name>Acupalpa imitans</tp:taxon-name></italic> (White), comb. n.</td></tr><tr><td rowspan="1" colspan="1">16</td><td rowspan="1" colspan="1">Tibia brown to black (<xref ref-type="fig" rid="F7">Figs 7</xref>–<xref ref-type="fig" rid="F8">8</xref>)</td><td rowspan="1" colspan="1">17</td></tr><tr><td rowspan="1" colspan="1">–</td><td rowspan="1" colspan="1">Tibia yellow to cream basally, dark apically (<xref ref-type="fig" rid="F11">Figs 11</xref><xref ref-type="fig" rid="F21">21</xref>)</td><td rowspan="1" colspan="1">18</td></tr><tr><td rowspan="1" colspan="1">17 </td><td rowspan="1" colspan="1">Mouthparts greatly elongate, much longer than head length; foreleg basitarsus entirely white to cream (<xref ref-type="fig" rid="F8">Fig. 8</xref>)</td><td rowspan="1" colspan="1"><italic><tp:taxon-name>Acupalpa dolichorhyncha</tp:taxon-name></italic> sp. n.</td></tr><tr><td rowspan="1" colspan="1">–</td><td rowspan="1" colspan="1">Mouthparts approximately equal to head length; foreleg basitarsus darker basally, pale distally (<xref ref-type="fig" rid="F7">Fig. 7</xref>)</td><td rowspan="1" colspan="1"><italic><tp:taxon-name>Acupalpa divisa</tp:taxon-name></italic> (Walker)</td></tr><tr><td rowspan="1" colspan="1">18</td><td rowspan="1" colspan="1">Antennal scape and face with short, dark setae; face flat, not protruding anteriorly (male only) (<xref ref-type="fig" rid="F21">Fig. 21</xref>)</td><td rowspan="1" colspan="1"><italic><tp:taxon-name>Acupalpa yalgoo</tp:taxon-name></italic> sp. n.</td></tr><tr><td rowspan="1" colspan="1">–</td><td rowspan="1" colspan="1">Antennal scape and face with pale setae; face protruding anteriorly (<xref ref-type="fig" rid="F11">Fig. 11</xref>)</td><td rowspan="1" colspan="1"><italic><tp:taxon-name>Acupalpa irwini</tp:taxon-name></italic> Winterton</td></tr></tbody></table></table-wrap></tp:treatment-sec><tp:treatment-sec><!--Section generated to contain objects referenced in tp:taxon-treatment.--><fig id="F5" position="float" orientation="portrait"><label>Figure 5.</label><caption><p><italic><tp:taxon-name>Acupalpa albitarsa</tp:taxon-name></italic> Mann, male, anterolateral view [<ext-link xmlns:xlink="http://www.w3.org/1999/xlink" ext-link-type="uri" xlink:href="http://www.morphbank.net/?id=576246" xlink:type="simple">576246</ext-link>]. Body length = 7.0 mm.</p></caption><graphic xmlns:xlink="http://www.w3.org/1999/xlink" xlink:href="ZooKeys-095-029-g005.jpg" position="float" orientation="portrait" xlink:type="simple"/></fig><fig id="F10" position="float" orientation="portrait"><label>Figure 10.</label><caption><p><italic><tp:taxon-name>Acupalpa imitans</tp:taxon-name></italic> (White), male, anterolateral view [<ext-link xmlns:xlink="http://www.w3.org/1999/xlink" ext-link-type="uri" xlink:href="http://www.morphbank.net/?id=576250" xlink:type="simple">576250</ext-link>]. Body length = 7.0 mm.</p></caption><graphic xmlns:xlink="http://www.w3.org/1999/xlink" xlink:href="ZooKeys-095-029-g010.jpg" position="float" orientation="portrait" xlink:type="simple"/></fig><fig id="F16" position="float" orientation="portrait"><label>Figure 16.</label><caption><p><italic><tp:taxon-name>Acupalpa notomelas</tp:taxon-name></italic> sp. n., male, anterolateral view [<ext-link xmlns:xlink="http://www.w3.org/1999/xlink" ext-link-type="uri" xlink:href="http://www.morphbank.net/?id=576254" xlink:type="simple">576254</ext-link>]. Body length = 6.0 mm.</p></caption><graphic xmlns:xlink="http://www.w3.org/1999/xlink" xlink:href="ZooKeys-095-029-g016.jpg" position="float" orientation="portrait" xlink:type="simple"/></fig><fig id="F7" position="float" orientation="portrait"><label>Figure 7.</label><caption><p><italic><tp:taxon-name>Acupalpa divisa</tp:taxon-name></italic> (Walker), male, anterolateral view [<ext-link xmlns:xlink="http://www.w3.org/1999/xlink" ext-link-type="uri" xlink:href="http://www.morphbank.net/?id=576245" xlink:type="simple">576245</ext-link>]. Body length = 7.0 mm.</p></caption><graphic xmlns:xlink="http://www.w3.org/1999/xlink" xlink:href="ZooKeys-095-029-g007.jpg" position="float" orientation="portrait" xlink:type="simple"/></fig><fig id="F8" position="float" orientation="portrait"><label>Figure 8.</label><caption><p><italic><tp:taxon-name>Acupalpa dolichorhyncha</tp:taxon-name></italic> sp. n., male, anterolateral view [<ext-link xmlns:xlink="http://www.w3.org/1999/xlink" ext-link-type="uri" xlink:href="http://www.morphbank.net/?id=576248" xlink:type="simple">576248</ext-link>]. Body length = 8.0 mm.</p></caption><graphic xmlns:xlink="http://www.w3.org/1999/xlink" xlink:href="ZooKeys-095-029-g008.jpg" position="float" orientation="portrait" xlink:type="simple"/></fig><fig id="F9" position="float" orientation="portrait"><label>Figure 9.</label><caption><p><italic><tp:taxon-name>Acupalpa glossa</tp:taxon-name></italic> sp. n., male, anterolateral view [<ext-link xmlns:xlink="http://www.w3.org/1999/xlink" ext-link-type="uri" xlink:href="http://www.morphbank.net/?id=576249" xlink:type="simple">576249</ext-link>]. Body length = 8.0 mm.</p></caption><graphic xmlns:xlink="http://www.w3.org/1999/xlink" xlink:href="ZooKeys-095-029-g009.jpg" position="float" orientation="portrait" xlink:type="simple"/></fig><fig id="F11" position="float" orientation="portrait"><label>Figure 11.</label><caption><p><italic><tp:taxon-name>Acupalpa irwini</tp:taxon-name></italic> Winterton, female, anterolateral view [<ext-link xmlns:xlink="http://www.w3.org/1999/xlink" ext-link-type="uri" xlink:href="http://www.morphbank.net/?id=576251" xlink:type="simple">576251</ext-link>]. Body length = 9.0 mm.</p></caption><graphic xmlns:xlink="http://www.w3.org/1999/xlink" xlink:href="ZooKeys-095-029-g011.jpg" position="float" orientation="portrait" xlink:type="simple"/></fig><fig id="F12" position="float" orientation="portrait"><label>Figure 12.</label><caption><p><italic><tp:taxon-name>Acupalpa melanophaeos</tp:taxon-name></italic> sp. n., female, anterolateral view [<ext-link xmlns:xlink="http://www.w3.org/1999/xlink" ext-link-type="uri" xlink:href="http://www.morphbank.net/?id=576252" xlink:type="simple">576252</ext-link>]. Body length = 9.0 mm.</p></caption><graphic xmlns:xlink="http://www.w3.org/1999/xlink" xlink:href="ZooKeys-095-029-g012.jpg" position="float" orientation="portrait" xlink:type="simple"/></fig><fig id="F6" position="float" orientation="portrait"><label>Figure 6.</label><caption><p><italic><tp:taxon-name>Acupalpa boharti</tp:taxon-name></italic> sp. n., female, lateral view [<ext-link xmlns:xlink="http://www.w3.org/1999/xlink" ext-link-type="uri" xlink:href="http://www.morphbank.net/?id=576266" xlink:type="simple">576266</ext-link>]. Body length = 5.0 mm.</p></caption><graphic xmlns:xlink="http://www.w3.org/1999/xlink" xlink:href="ZooKeys-095-029-g006.jpg" position="float" orientation="portrait" xlink:type="simple"/></fig><fig id="F13" position="float" orientation="portrait"><label>Figure 13.</label><caption><p><italic><tp:taxon-name>Acupalpa miaboolya</tp:taxon-name></italic> sp. n., male, anterolateral view [<ext-link xmlns:xlink="http://www.w3.org/1999/xlink" ext-link-type="uri" xlink:href="http://www.morphbank.net/?id=576253" xlink:type="simple">576253</ext-link>]. Body length = 5.0 mm.</p></caption><graphic xmlns:xlink="http://www.w3.org/1999/xlink" xlink:href="ZooKeys-095-029-g013.jpg" position="float" orientation="portrait" xlink:type="simple"/></fig><fig id="F18" position="float" orientation="portrait"><label>Figure 18.</label><caption><p><italic><tp:taxon-name>Acupalpa rostrata</tp:taxon-name></italic> Kröber, Neotype male, anterolateral view [<ext-link xmlns:xlink="http://www.w3.org/1999/xlink" ext-link-type="uri" xlink:href="http://www.morphbank.net/?id=576256" xlink:type="simple">576256</ext-link>]. Body length = 7.0 mm.</p></caption><graphic xmlns:xlink="http://www.w3.org/1999/xlink" xlink:href="ZooKeys-095-029-g018.jpg" position="float" orientation="portrait" xlink:type="simple"/></fig><fig id="F20" position="float" orientation="portrait"><label>Figure 20.</label><caption><p><italic><tp:taxon-name>Acupalpa westralica</tp:taxon-name></italic> sp. n., female, anterolateral view [<ext-link xmlns:xlink="http://www.w3.org/1999/xlink" ext-link-type="uri" xlink:href="http://www.morphbank.net/?id=576258" xlink:type="simple">576258</ext-link>]. Body length = 8.0 mm.</p></caption><graphic xmlns:xlink="http://www.w3.org/1999/xlink" xlink:href="ZooKeys-095-029-g020.jpg" position="float" orientation="portrait" xlink:type="simple"/></fig><fig id="F14" position="float" orientation="portrait"><label>Figure 14.</label><caption><p><italic><tp:taxon-name>Acupalpa minuta</tp:taxon-name></italic> sp. n., male, lateral view [<ext-link xmlns:xlink="http://www.w3.org/1999/xlink" ext-link-type="uri" xlink:href="http://www.morphbank.net/?id=581505" xlink:type="simple">581505</ext-link>]. Body length = 3.0 mm.</p></caption><graphic xmlns:xlink="http://www.w3.org/1999/xlink" xlink:href="ZooKeys-095-029-g014.jpg" position="float" orientation="portrait" xlink:type="simple"/></fig><fig id="F15" position="float" orientation="portrait"><label>Figure 15.</label><caption><p><italic><tp:taxon-name>Acupalpa minutoides</tp:taxon-name></italic> sp. n., male, lateral view [<ext-link xmlns:xlink="http://www.w3.org/1999/xlink" ext-link-type="uri" xlink:href="http://www.morphbank.net/?id=581506" xlink:type="simple">581506</ext-link>]. Body length = 3.5 mm.</p></caption><graphic xmlns:xlink="http://www.w3.org/1999/xlink" xlink:href="ZooKeys-095-029-g015.jpg" position="float" orientation="portrait" xlink:type="simple"/></fig><fig id="F22" position="float" orientation="portrait"><label>Figure 22.</label><caption><p><italic><tp:taxon-name>Acupalpa yanchep</tp:taxon-name></italic> sp. n., male, anterolateral view [<ext-link xmlns:xlink="http://www.w3.org/1999/xlink" ext-link-type="uri" xlink:href="http://www.morphbank.net/?id=576260" xlink:type="simple">576260</ext-link>]. Body length = 6.0 mm.</p></caption><graphic xmlns:xlink="http://www.w3.org/1999/xlink" xlink:href="ZooKeys-095-029-g022.jpg" position="float" orientation="portrait" xlink:type="simple"/></fig><fig id="F4" position="float" orientation="portrait"><label>Figure 4.</label><caption><p><italic><tp:taxon-name>Acupalpa albimanis</tp:taxon-name></italic> (Kröber), comb. n., (Holotype of <italic><tp:taxon-name>Acupalpa pollinosa</tp:taxon-name></italic>), male, anterolateral view [Morphbank: <ext-link xmlns:xlink="http://www.w3.org/1999/xlink" ext-link-type="uri" xlink:href="http://www.morphbank.net/?id=576222" xlink:type="simple">576222</ext-link>]. Body length = 6.5 mm.</p></caption><graphic xmlns:xlink="http://www.w3.org/1999/xlink" xlink:href="ZooKeys-095-029-g004.jpg" position="float" orientation="portrait" xlink:type="simple"/></fig><fig id="F17" position="float" orientation="portrait"><label>Figure 17.</label><caption><p><italic><tp:taxon-name>Acupalpa novayamarna</tp:taxon-name></italic> sp. n., male, anterolateral view [<ext-link xmlns:xlink="http://www.w3.org/1999/xlink" ext-link-type="uri" xlink:href="http://www.morphbank.net/?id=576255" xlink:type="simple">576255</ext-link>]. Body length = 7.0 mm.</p></caption><graphic xmlns:xlink="http://www.w3.org/1999/xlink" xlink:href="ZooKeys-095-029-g017.jpg" position="float" orientation="portrait" xlink:type="simple"/></fig><fig id="F19" position="float" orientation="portrait"><label>Figure 19.</label><caption><p><italic><tp:taxon-name>Acupalpa semirufa</tp:taxon-name></italic> Mann, male, anterolateral view [<ext-link xmlns:xlink="http://www.w3.org/1999/xlink" ext-link-type="uri" xlink:href="http://www.morphbank.net/?id=576257" xlink:type="simple">576257</ext-link>]. Body length = 7.0 mm.</p></caption><graphic xmlns:xlink="http://www.w3.org/1999/xlink" xlink:href="ZooKeys-095-029-g019.jpg" position="float" orientation="portrait" xlink:type="simple"/></fig><fig id="F21" position="float" orientation="portrait"><label>Figure 21.</label><caption><p><italic><tp:taxon-name>Acupalpa yalgoo</tp:taxon-name></italic> sp. n., male, anterolateral view [<ext-link xmlns:xlink="http://www.w3.org/1999/xlink" ext-link-type="uri" xlink:href="http://www.morphbank.net/?id=576259" xlink:type="simple">576259</ext-link>]. Body length = 8.0 mm.</p></caption><graphic xmlns:xlink="http://www.w3.org/1999/xlink" xlink:href="ZooKeys-095-029-g021.jpg" position="float" orientation="portrait" xlink:type="simple"/></fig></tp:treatment-sec><ref-list><ref id="B11"><mixed-citation xmlns:xlink="http://www.w3.org/1999/xlink" xlink:type="simple"><person-group><name name-style="western"><surname>Kröber</surname><given-names>O</given-names></name></person-group> (<year>1912</year>)<article-title> Die Thereviden der indo-australischen Region.</article-title><source>Entomologische Mitteilungen</source>, <lpage>1</lpage>, <fpage>116</fpage>–<lpage>125</lpage>, <fpage>148</fpage>–<lpage>159</lpage>, <fpage>183</fpage>–<lpage>189</lpage>, <fpage>215</fpage>–<lpage>222</lpage>, <fpage>242</fpage>–<lpage>256</lpage>, <fpage>282</fpage>–<lpage>287</lpage>.</mixed-citation></ref><ref id="B12"><mixed-citation xmlns:xlink="http://www.w3.org/1999/xlink" xlink:type="simple"><person-group><name name-style="western"><surname>Kröber</surname><given-names>O</given-names></name></person-group> (<year>1913</year>)<article-title> Fam. Therevidae.</article-title><source>Genera Insectorum, Bruxelles,</source><volume>148</volume>:<fpage>1</fpage>-<lpage>69</lpage>.</mixed-citation></ref><ref id="B16"><mixed-citation xmlns:xlink="http://www.w3.org/1999/xlink" xlink:type="simple"><person-group><name name-style="western"><surname>Mann</surname><given-names>JS</given-names></name></person-group> (<year>1929</year>)<article-title> Revisional notes on Australian Therevidae. Part 2.</article-title><source>Australian Zoologist</source><volume>6</volume>:<fpage>17</fpage>-<lpage>49</lpage>.</mixed-citation></ref><ref id="B5"><mixed-citation xmlns:xlink="http://www.w3.org/1999/xlink" xlink:type="simple"><person-group><name name-style="western"><surname>Hardy</surname><given-names>GH</given-names></name></person-group> (<year>1939</year>)<article-title> Miscellaneous notes on Australian Diptera. V.</article-title><source>Proceedings of the Linnaean Society of New South Wales</source><volume>64</volume>:<fpage>34</fpage>-<lpage>50</lpage>.</mixed-citation></ref><ref id="B8"><mixed-citation xmlns:xlink="http://www.w3.org/1999/xlink" xlink:type="simple"><person-group><name name-style="western"><surname>Irwin</surname><given-names>ME</given-names></name><name name-style="western"><surname>Lyneborg</surname><given-names>L</given-names></name></person-group> (<year>1989</year>)<article-title> 39. Family Therevidae.</article-title> In: <person-group><name name-style="western"><surname>Evenhuis NL (Ed) Catalog of Diptera of the Australasian and Oceanian</surname><given-names>regions</given-names></name></person-group>. <issue-title> Bishop Museum Special Publication.</issue-title><source>Bishop Museum Press</source><volume>86</volume> :<fpage>353</fpage>-<lpage>358</lpage>.</mixed-citation></ref><ref id="B29"><mixed-citation xmlns:xlink="http://www.w3.org/1999/xlink" xlink:type="simple"><person-group><name name-style="western"><surname>Winterton</surname><given-names>SL</given-names></name></person-group> (<year>2000</year>)<article-title> Phylogenetic revision of <italic>Acupalpa</italic> Kröber (Diptera: Therevidae).</article-title><source>Insect Systematics and Evolution</source><volume>31</volume>:<fpage>225</fpage>-<lpage>240</lpage>. <ext-link ext-link-type="uri" xlink:href="http://dx.doi.org/10.1163/187631200X00417" xlink:type="simple">doi:10.1163/187631200X00417</ext-link></mixed-citation></ref><ref id="B32"><mixed-citation xmlns:xlink="http://www.w3.org/1999/xlink" xlink:type="simple"><person-group><name name-style="western"><surname>Winterton</surname><given-names>SL</given-names></name><name name-style="western"><surname>Yang</surname><given-names>L</given-names></name><name name-style="western"><surname>Wiegmann</surname><given-names>BM</given-names></name><name name-style="western"><surname>Yeates</surname><given-names>DK</given-names></name></person-group> (<year>2001</year>)<article-title> Phylogenetic revision of Agapophytinae subf. n. (Diptera: Therevidae) based on molecular and morphological evidence.</article-title><source>Systematic Entomology</source><volume>26</volume>:<fpage>173</fpage>-<lpage>211</lpage>. <ext-link ext-link-type="uri" xlink:href="http://dx.doi.org/10.1046/j.1365-3113.2001.00142.x" xlink:type="simple">doi:10.1046/j.1365-3113.2001.00142.x</ext-link></mixed-citation></ref></ref-list></tp:taxon-treatment>
