# Supplementary material for: Revision of the stiletto fly genera Acupalpa Kröber and Pipinnipons Winterton (Diptera, Therevidae, Agapophytinae) using cybertaxonomic methods, with a key to Australasian genera
Source: Zookeys. 2011 May 4;(95):29–79. doi: 10.3897/zookeys.95.1461 (PMC3095130; doi:10.3897/zookeys.95.1461)
Supplement: XML Treatment for Acupalpa albimanis [file zookeys.95.1461-treatment2.xml]

<!DOCTYPE tp:taxon-treatment
  PUBLIC "-//TaxonX//DTD Taxonomic Treatment Publishing DTD v0 20100105//EN" "tax-treatment-NSO.dtd">
<tp:taxon-treatment xmlns:tp="http://www.plazi.org/taxpub"><tp:treatment-meta><mixed-citation publication-type="journal"><person-group><name><surname>Winterton</surname><given-names>Shaun L.</given-names></name></person-group><article-title>Revision of the stiletto fly genera <italic>Acupalpa</italic> Kröber and <italic>Pipinnipons</italic> Winterton (Diptera, Therevidae, Agapophytinae) using cybertaxonomic methods, with a key to Australasian genera</article-title><source>Zookeys</source><day>4</day><month>5</month><year>2011</year><volume>2011</volume><issue>95</issue><fpage>29</fpage><lpage>79</lpage><pub-id pub-id-type="doi">10.3897/zookeys.95.1461</pub-id></mixed-citation></tp:treatment-meta><tp:nomenclature><tp:taxon-name>
                            <tp:taxon-name-part taxon-name-part-type="genus">Acupalpa</tp:taxon-name-part>
                            <tp:taxon-name-part taxon-name-part-type="species">albimanis</tp:taxon-name-part>
                        		<object-id xmlns:xlink="http://www.w3.org/1999/xlink" xlink:type="simple">urn:lsid:zoobank.org:act:911E11F8-66AF-41CF-9B32-8C4B4D744C6A</object-id>
                        		<object-id xmlns:xlink="http://www.w3.org/1999/xlink" xlink:type="simple">http://species-id.net/wiki/Acupalpa_albimanis</object-id>
                        </tp:taxon-name><tp:taxon-authority>(Kröber)</tp:taxon-authority><tp:taxon-status xmlns:xlink="http://www.w3.org/1999/xlink" xlink:type="simple">comb. n.</tp:taxon-status><xref ref-type="fig" rid="F4">Fig. 4</xref><tp:nomenclature-citation-list><tp:nomenclature-citation><tp:taxon-name>Ectinorhynchus albimanus</tp:taxon-name><comment><xref ref-type="bibr" rid="B13">Kröber 1914</xref>: 31. <italic>-</italic><xref ref-type="bibr" rid="B8">Irwin and Lyneborg 1989</xref>: 356; <italic>nec</italic>. <xref ref-type="bibr" rid="B15">Mann 1928</xref>: 156; <xref ref-type="bibr" rid="B17">1933</xref>: 334.</comment></tp:nomenclature-citation><tp:nomenclature-citation><tp:taxon-name>Acupalpa pollinosa</tp:taxon-name><comment><xref ref-type="bibr" rid="B16">Mann 1929</xref>: 25; <xref ref-type="bibr" rid="B5">Hardy 1939</xref>: 47 [as <italic><tp:taxon-name>Acutipalpa polinosa</tp:taxon-name></italic>]; <xref ref-type="bibr" rid="B8">Irwin and Lyneborg 1989</xref>: 354 [catalogue]; <xref ref-type="bibr" rid="B29">Winterton 2000</xref>: 235; <xref ref-type="bibr" rid="B32">Winterton et al. 2001</xref>: 210. syn. n.</comment></tp:nomenclature-citation></tp:nomenclature-citation-list></tp:nomenclature><tp:treatment-sec sec-type="Type material"><title>Type material.</title><p><italic><tp:taxon-name>Ectinorhynchus albimanus</tp:taxon-name></italic> Kröber, 1914 <italic>-</italic> <bold>Holotype</bold> female ‘N. Holl. [Neu Holland] 878 IV/ TYPE (<ext-link xmlns:xlink="http://www.w3.org/1999/xlink" ext-link-type="uri" xlink:href="http://lsid.tdwg.org/urn:lsid:taxonomy.org.au:TherevidaeMandala:MEI__ANIC29_003432" xlink:type="simple">ANIC29_003432</ext-link>) (NMW).</p><p><italic><tp:taxon-name>Acupalpa pollinosa</tp:taxon-name></italic> Mann, 1929 <italic>-</italic> <bold>Holotype</bold> male, AUSTRALIA: <bold>Queensland:</bold> Brisbane, 18.ix.1914, H. Hacker (<ext-link xmlns:xlink="http://www.w3.org/1999/xlink" ext-link-type="uri" xlink:href="http://lsid.tdwg.org/urn:lsid:taxonomy.org.au:TherevidaeMandala:MEI029468" xlink:type="simple">MEI029468</ext-link>) <bold>[</bold>D3283] (QM). <bold>Paratypes:</bold> AUSTRALIA: <bold>Queensland:</bold> 2 males, Brisbane, 24.ix.1914, 24.ix.1923, H. Hacker (<ext-link xmlns:xlink="http://www.w3.org/1999/xlink" ext-link-type="uri" xlink:href="http://lsid.tdwg.org/urn:lsid:taxonomy.org.au:TherevidaeMandala:MEI108792" xlink:type="simple">MEI108792</ext-link>, <ext-link xmlns:xlink="http://www.w3.org/1999/xlink" ext-link-type="uri" xlink:href="http://lsid.tdwg.org/urn:lsid:taxonomy.org.au:TherevidaeMandala:MEI108793" xlink:type="simple">108793</ext-link>) (QM).</p></tp:treatment-sec><tp:treatment-sec sec-type="Diagnosis"><title>Diagnosis.</title><p>Frons profile concave above antenna; antenna black; wing dark banded; legs black with basitarsus and second tarsomere white; abdomen black, overlain with silver velutum in male.</p></tp:treatment-sec><tp:treatment-sec sec-type="Redescription"><title>Redescription.</title><p>Body length= 6.9–9.3 mm. <italic>Head</italic>. Frons wider than ocellar tubercle, profile transversely concave above antennae, pubescence as two silver patches along eye margin, vestiture as minute setae; frons surface texture as irregular longitudinal striations; face projecting anteriorly, vestiture with dark to pale setae; gena with pale setae; parafacial glabrous; mouthparts relatively short (approximately equal to head length); palpus brown-black, acuminate; occiput glabrous, glossy black; antennal base raised; antennal length approximately equal to head; scape brown to black, length much shorter than flagellum, with sparse black setae ventrally; flagellum black, base of flagellum with short, dark setae. <italic>Thorax</italic>. Scutum uniform grey-black; scutellum overlain with dense, matt-black pubescence; pleuron black, overlain with sparse silver-grey pubescence; wing markings dark banded infuscate; haltere knob white, stem dark brown; coxae and femora brown to black; tibia dark; tarsi dark, basal ¾ of fore-basitarsus and entire second <!--PageBreak-->tarsomere cream to white. Scutal chaetotaxy (macrosetae pairs): <italic>np</italic> (notopleural), 4; <italic>sa</italic> (supra-alar), 1; <italic>pa</italic> (post-alar), 1; <italic>dc</italic> (dorsocentral), 2–3; <italic>sc</italic> (scutellar), 1. <italic>Abdomen</italic>. Black, covered with silver velutum dorsally on tergites (male only); terminalia pale.</p><fig id="F4" position="float" orientation="portrait"><label>Figure 4.</label><caption><p><italic><tp:taxon-name>Acupalpa albimanis</tp:taxon-name></italic> (Kröber), comb. n., (Holotype of <italic><tp:taxon-name>Acupalpa pollinosa</tp:taxon-name></italic>), male, anterolateral view [Morphbank: <ext-link xmlns:xlink="http://www.w3.org/1999/xlink" ext-link-type="uri" xlink:href="http://www.morphbank.net/?id=576222" xlink:type="simple">576222</ext-link>]. Body length = 6.5 mm.</p></caption><graphic xmlns:xlink="http://www.w3.org/1999/xlink" xlink:href="ZooKeys-095-029-g004.jpg" position="float" orientation="portrait" xlink:type="simple"/></fig></tp:treatment-sec><tp:treatment-sec sec-type="Comments"><title>Comments.</title><p><italic><tp:taxon-name>Ectinorhynchus albimanis</tp:taxon-name></italic> is herein transferred to <italic><tp:taxon-name>Acupalpa</tp:taxon-name></italic> with <italic><tp:taxon-name>Acupalpa pollinosa</tp:taxon-name></italic> becoming a junior synonym of <italic><tp:taxon-name>Acupalpa albimanis</tp:taxon-name></italic> comb. n. <xref ref-type="bibr" rid="B15">Mann (1928)</xref> redescribed <italic><tp:taxon-name>Ectinorhynchus albimanis</tp:taxon-name></italic> based on a series of specimens, but clearly did not examine the type, as his redescription does not match that in <xref ref-type="bibr" rid="B13">Kröber (1914)</xref> nor reflect characteristics of the type. <italic><tp:taxon-name>Acupalpa albimanis</tp:taxon-name></italic> is morphological similar to <italic><tp:taxon-name>Acupalpa albitarsa</tp:taxon-name></italic> and <italic><tp:taxon-name>Acupalpa yanchep</tp:taxon-name></italic> sp. n. The colouration of abdomen and tarsi is diagnostic for this species.</p></tp:treatment-sec><ref-list><ref id="B13"><mixed-citation xmlns:xlink="http://www.w3.org/1999/xlink" xlink:type="simple"><person-group><name name-style="western"><surname>Kröber</surname><given-names>O</given-names></name></person-group> (<year>1914</year>)<article-title> Beitrage zur Kenntnis der Thereviden und Omphraliden.</article-title><source>Mitteilungen Naturhistorischen Museum, Hamburg</source><volume>31</volume>:<fpage>29</fpage>-<lpage>74</lpage>.</mixed-citation></ref><ref id="B8"><mixed-citation xmlns:xlink="http://www.w3.org/1999/xlink" xlink:type="simple"><person-group><name name-style="western"><surname>Irwin</surname><given-names>ME</given-names></name><name name-style="western"><surname>Lyneborg</surname><given-names>L</given-names></name></person-group> (<year>1989</year>)<article-title> 39. Family Therevidae.</article-title> In: <person-group><name name-style="western"><surname>Evenhuis NL (Ed) Catalog of Diptera of the Australasian and Oceanian</surname><given-names>regions</given-names></name></person-group>. <issue-title> Bishop Museum Special Publication.</issue-title><source>Bishop Museum Press</source><volume>86</volume> :<fpage>353</fpage>-<lpage>358</lpage>.</mixed-citation></ref><ref id="B15"><mixed-citation xmlns:xlink="http://www.w3.org/1999/xlink" xlink:type="simple"><person-group><name name-style="western"><surname>Mann</surname><given-names>JS</given-names></name></person-group> (<year>1928</year>)<article-title> Revisional notes on Australian Therevidae. Part 1.</article-title><source>Australian Zoologist</source><volume>5</volume>:<fpage>151</fpage>-<lpage>194</lpage>.</mixed-citation></ref><ref id="B17"><mixed-citation xmlns:xlink="http://www.w3.org/1999/xlink" xlink:type="simple"><person-group><name name-style="western"><surname>Mann</surname><given-names>JS</given-names></name></person-group> (<year>1933</year>)<article-title> Revisional notes on Australian Therevidae. Part 3.</article-title><source>Australian Zoologist</source><volume>7</volume>:<fpage>325</fpage>-<lpage>344</lpage>.</mixed-citation></ref><ref id="B16"><mixed-citation xmlns:xlink="http://www.w3.org/1999/xlink" xlink:type="simple"><person-group><name name-style="western"><surname>Mann</surname><given-names>JS</given-names></name></person-group> (<year>1929</year>)<article-title> Revisional notes on Australian Therevidae. Part 2.</article-title><source>Australian Zoologist</source><volume>6</volume>:<fpage>17</fpage>-<lpage>49</lpage>.</mixed-citation></ref><ref id="B5"><mixed-citation xmlns:xlink="http://www.w3.org/1999/xlink" xlink:type="simple"><person-group><name name-style="western"><surname>Hardy</surname><given-names>GH</given-names></name></person-group> (<year>1939</year>)<article-title> Miscellaneous notes on Australian Diptera. V.</article-title><source>Proceedings of the Linnaean Society of New South Wales</source><volume>64</volume>:<fpage>34</fpage>-<lpage>50</lpage>.</mixed-citation></ref><ref id="B29"><mixed-citation xmlns:xlink="http://www.w3.org/1999/xlink" xlink:type="simple"><person-group><name name-style="western"><surname>Winterton</surname><given-names>SL</given-names></name></person-group> (<year>2000</year>)<article-title> Phylogenetic revision of <italic>Acupalpa</italic> Kröber (Diptera: Therevidae).</article-title><source>Insect Systematics and Evolution</source><volume>31</volume>:<fpage>225</fpage>-<lpage>240</lpage>. <ext-link ext-link-type="uri" xlink:href="http://dx.doi.org/10.1163/187631200X00417" xlink:type="simple">doi:10.1163/187631200X00417</ext-link></mixed-citation></ref><ref id="B32"><mixed-citation xmlns:xlink="http://www.w3.org/1999/xlink" xlink:type="simple"><person-group><name name-style="western"><surname>Winterton</surname><given-names>SL</given-names></name><name name-style="western"><surname>Yang</surname><given-names>L</given-names></name><name name-style="western"><surname>Wiegmann</surname><given-names>BM</given-names></name><name name-style="western"><surname>Yeates</surname><given-names>DK</given-names></name></person-group> (<year>2001</year>)<article-title> Phylogenetic revision of Agapophytinae subf. n. (Diptera: Therevidae) based on molecular and morphological evidence.</article-title><source>Systematic Entomology</source><volume>26</volume>:<fpage>173</fpage>-<lpage>211</lpage>. <ext-link ext-link-type="uri" xlink:href="http://dx.doi.org/10.1046/j.1365-3113.2001.00142.x" xlink:type="simple">doi:10.1046/j.1365-3113.2001.00142.x</ext-link></mixed-citation></ref></ref-list></tp:taxon-treatment>
