# Supplementary material for: Revision of the stiletto fly genera Acupalpa Kröber and Pipinnipons Winterton (Diptera, Therevidae, Agapophytinae) using cybertaxonomic methods, with a key to Australasian genera
Source: Zookeys. 2011 May 4;(95):29–79. doi: 10.3897/zookeys.95.1461 (PMC3095130; doi:10.3897/zookeys.95.1461)
Supplement: XML Treatment for Acupalpa boharti [file zookeys.95.1461-treatment4.xml]

<!DOCTYPE tp:taxon-treatment
  PUBLIC "-//TaxonX//DTD Taxonomic Treatment Publishing DTD v0 20100105//EN" "tax-treatment-NSO.dtd">
<tp:taxon-treatment xmlns:tp="http://www.plazi.org/taxpub"><tp:treatment-meta><mixed-citation publication-type="journal"><person-group><name><surname>Winterton</surname><given-names>Shaun L.</given-names></name></person-group><article-title>Revision of the stiletto fly genera <italic>Acupalpa</italic> Kröber and <italic>Pipinnipons</italic> Winterton (Diptera, Therevidae, Agapophytinae) using cybertaxonomic methods, with a key to Australasian genera</article-title><source>Zookeys</source><day>4</day><month>5</month><year>2011</year><volume>2011</volume><issue>95</issue><fpage>29</fpage><lpage>79</lpage><pub-id pub-id-type="doi">10.3897/zookeys.95.1461</pub-id></mixed-citation></tp:treatment-meta><tp:nomenclature><tp:taxon-name>
                            <tp:taxon-name-part taxon-name-part-type="genus">Acupalpa</tp:taxon-name-part>
                            <tp:taxon-name-part taxon-name-part-type="species">boharti</tp:taxon-name-part>
                            <object-id xmlns:xlink="http://www.w3.org/1999/xlink" xlink:type="simple">urn:lsid:zoobank.org:act:8F89524D-85C5-4332-86AC-D278AB724C1D</object-id>
                        		<object-id xmlns:xlink="http://www.w3.org/1999/xlink" xlink:type="simple">http://species-id.net/wiki/Acupalpa_boharti</object-id>
                        </tp:taxon-name><tp:taxon-status xmlns:xlink="http://www.w3.org/1999/xlink" xlink:type="simple">sp. n.</tp:taxon-status><xref ref-type="fig" rid="F6">&gt;Fig. 6</xref></tp:nomenclature><tp:treatment-sec sec-type="Type material"><title>Type material.</title><p><bold>Holotype</bold> female, AUSTRALIA: <bold>Western Australia:</bold> Norseman, [<named-content xmlns:xlink="http://www.w3.org/1999/xlink" content-type="dwc:verbatimCoordinates" xlink:type="simple">-32.167°, 121.75°</named-content>], 24.xi.1979, R. M. Bohart (<ext-link xmlns:xlink="http://www.w3.org/1999/xlink" ext-link-type="uri" xlink:href="http://lsid.tdwg.org/urn:lsid:taxonomy.org.au:TherevidaeMandala:MEI029500" xlink:type="simple">MEI029500</ext-link>) (UCDC). <bold>Paratypes</bold>. AUSTRALIA: <bold>Western Australia:</bold> male, female, Norseman, [<named-content xmlns:xlink="http://www.w3.org/1999/xlink" content-type="dwc:verbatimCoordinates" xlink:type="simple">-32.167°, 121.75°</named-content>], 24.xi.1979, R. M. Bohart (<ext-link xmlns:xlink="http://www.w3.org/1999/xlink" ext-link-type="uri" xlink:href="http://lsid.tdwg.org/urn:lsid:taxonomy.org.au:TherevidaeMandala:MEI029499" xlink:type="simple">MEI029499</ext-link>, <ext-link xmlns:xlink="http://www.w3.org/1999/xlink" ext-link-type="uri" xlink:href="http://lsid.tdwg.org/urn:lsid:taxonomy.org.au:TherevidaeMandala:MEI029501" xlink:type="simple">029501</ext-link>) (UCDC).</p></tp:treatment-sec><tp:treatment-sec sec-type="Diagnosis"><title>Diagnosis.</title><p>Body size relatively small; frons rounded above antenna; scutum glossy black with bronze pubescence; tibia yellow with dark apices, fore tibia white-cream; abdomen black, without velutum.</p></tp:treatment-sec><tp:treatment-sec sec-type="Description"><title>Description.</title><p>Body length= 5.0–6.0 mm. <italic>Head</italic>. Frons wider than ocellar tubercle, profile rounded above antenna, glabrous; frontal vestiture as minute setae, texture smooth; face broadly rounded, glabrous; gena with pale setae; parafacial <!--PageBreak--><!--PageBreak-->glabrous; mouthparts elongate, projecting anteriorly, or sometimes relatively short; palpus brown-black, acuminate; occiput glabrous, glossy black; antennal base flat; frons roughly level with eye in profile; antenna longer than head; scape brown or black, length shorter than flagellum, with sparse black setae; flagellum black or brown, base of flagellum with short dark setae. <italic>Thorax</italic>. Scutum glossy black, overlain with sparse bronze pubescence; scutellum overlain with dense, matt-black pubescence; pleuron black, overlain with sparse, silver-grey pubescence; wing markings weakly infuscate with pale band midway, hyaline ocellations basally; haltere knob orange-yellow; coxae black; femora brown to black; tibia yellow, apices dark on mid and hind tibia, fore tibia white-cream; tarsi black; mid and hind basitarsi pale basally. Scutal chaetotaxy: <italic>np</italic>, 4; <italic>sa</italic>, 1; <italic>pa</italic>, 1; <italic>dc</italic>, 4–6; <italic>sc</italic>, 1. <italic>Abdomen</italic>. Black, silver velutum absent, terminalia dark.</p><fig id="F6" position="float" orientation="portrait"><label>Figure 6.</label><caption><p><italic><tp:taxon-name>Acupalpa boharti</tp:taxon-name></italic> sp. n., female, lateral view [<ext-link xmlns:xlink="http://www.w3.org/1999/xlink" ext-link-type="uri" xlink:href="http://www.morphbank.net/?id=576266" xlink:type="simple">576266</ext-link>]. Body length = 5.0 mm.</p></caption><graphic xmlns:xlink="http://www.w3.org/1999/xlink" xlink:href="ZooKeys-095-029-g006.jpg" position="float" orientation="portrait" xlink:type="simple"/></fig></tp:treatment-sec><tp:treatment-sec sec-type="Comments"><title>Comments.</title><p><italic><tp:taxon-name>Acupalpa boharti</tp:taxon-name></italic> sp. n. is a small, dark species similar to <italic><tp:taxon-name>Acupalpa miaboolya</tp:taxon-name></italic> sp. n. This species is known only from the type series collected in southwestern Australia. The small body size and leg and body colouration are diagnostic for this species.</p></tp:treatment-sec><tp:treatment-sec sec-type="Etymology"><title>Etymology.</title><p>This species is named in honour of the collector, R. M. Bohart.</p></tp:treatment-sec></tp:taxon-treatment>
