# Supplementary material for: Revision of the stiletto fly genera Acupalpa Kröber and Pipinnipons Winterton (Diptera, Therevidae, Agapophytinae) using cybertaxonomic methods, with a key to Australasian genera
Source: Zookeys. 2011 May 4;(95):29–79. doi: 10.3897/zookeys.95.1461 (PMC3095130; doi:10.3897/zookeys.95.1461)
Supplement: XML Treatment for Acupalpa divisa [file zookeys.95.1461-treatment5.xml]

<!DOCTYPE tp:taxon-treatment
  PUBLIC "-//TaxonX//DTD Taxonomic Treatment Publishing DTD v0 20100105//EN" "tax-treatment-NSO.dtd">
<tp:taxon-treatment xmlns:tp="http://www.plazi.org/taxpub"><tp:treatment-meta><mixed-citation publication-type="journal"><person-group><name><surname>Winterton</surname><given-names>Shaun L.</given-names></name></person-group><article-title>Revision of the stiletto fly genera <italic>Acupalpa</italic> Kröber and <italic>Pipinnipons</italic> Winterton (Diptera, Therevidae, Agapophytinae) using cybertaxonomic methods, with a key to Australasian genera</article-title><source>Zookeys</source><day>4</day><month>5</month><year>2011</year><volume>2011</volume><issue>95</issue><fpage>29</fpage><lpage>79</lpage><pub-id pub-id-type="doi">10.3897/zookeys.95.1461</pub-id></mixed-citation></tp:treatment-meta><tp:nomenclature><tp:taxon-name>
                            <tp:taxon-name-part taxon-name-part-type="genus">Acupalpa</tp:taxon-name-part>
                            <tp:taxon-name-part taxon-name-part-type="species">divisa</tp:taxon-name-part>
                            <object-id xmlns:xlink="http://www.w3.org/1999/xlink" xlink:type="simple">urn:lsid:zoobank.org:act:318DBAA4-B88A-4276-897B-643F78FA4AA5</object-id>
                        		<object-id xmlns:xlink="http://www.w3.org/1999/xlink" xlink:type="simple">Genbank Accession: AF150966</object-id>
                        		<object-id xmlns:xlink="http://www.w3.org/1999/xlink" xlink:type="simple">http://species-id.net/wiki/Acupalpa_divisa</object-id>
                        </tp:taxon-name><tp:taxon-authority>(Walker)</tp:taxon-authority><xref ref-type="fig" rid="F7">Fig. 7</xref><tp:nomenclature-citation-list><tp:nomenclature-citation><tp:taxon-name>Dimassus divisus</tp:taxon-name><comment><xref ref-type="bibr" rid="B25">Walker 1850</xref>: 3.</comment></tp:nomenclature-citation><tp:nomenclature-citation><tp:taxon-name>Ectinorrhynchus divisus</tp:taxon-name><comment> (Walker) - <xref ref-type="bibr" rid="B12">Kröber 1913</xref>: 19.</comment></tp:nomenclature-citation><tp:nomenclature-citation><tp:taxon-name>Acupalpa semiflava</tp:taxon-name><comment><xref ref-type="bibr" rid="B16">Mann 1929</xref>: 28.</comment></tp:nomenclature-citation><tp:nomenclature-citation><tp:taxon-name>Acupalpa divisa</tp:taxon-name><comment> (Walker) - <xref ref-type="bibr" rid="B8">Irwin and Lyneborg 1989</xref>: 354 [catalogue]; <xref ref-type="bibr" rid="B29">Winterton 2000</xref>: 232; <xref ref-type="bibr" rid="B32">Winterton et al. 2001</xref>: 210.</comment></tp:nomenclature-citation></tp:nomenclature-citation-list></tp:nomenclature><tp:treatment-sec sec-type="Type material"><title>Type material.</title><p><italic><tp:taxon-name>Dimassus divisus</tp:taxon-name></italic> <xref ref-type="bibr" rid="B25">Walker 1850</xref> <italic>-</italic> <bold>Holotype</bold> female, AUSTRALIA (OUMNH).</p><p><italic><tp:taxon-name>Acupalpa semiflava</tp:taxon-name></italic> <xref ref-type="bibr" rid="B16">Mann 1929</xref> <italic>- </italic><bold>Holotype</bold> female, AUSTRALIA: <bold>Queensland:</bold> Brisbane, 24.ix.1914, H. Hacker (<ext-link xmlns:xlink="http://www.w3.org/1999/xlink" ext-link-type="uri" xlink:href="http://lsid.tdwg.org/urn:lsid:taxonomy.org.au:TherevidaeMandala:MEI029471" xlink:type="simple">MEI029471</ext-link>) (QM). <bold>Paratypes:</bold> <bold>Queensland:</bold> 3 females, Brisbane, 24.ix.1912, 14.x.1913, 10.x.1916, H. Hacker (<ext-link xmlns:xlink="http://www.w3.org/1999/xlink" ext-link-type="uri" xlink:href="http://lsid.tdwg.org/urn:lsid:taxonomy.org.au:TherevidaeMandala:MEI092529" xlink:type="simple">MEI092529</ext-link>, <ext-link xmlns:xlink="http://www.w3.org/1999/xlink" ext-link-type="uri" xlink:href="http://lsid.tdwg.org/urn:lsid:taxonomy.org.au:TherevidaeMandala:MEI092532" xlink:type="simple">092532</ext-link>, <ext-link xmlns:xlink="http://www.w3.org/1999/xlink" ext-link-type="uri" xlink:href="http://lsid.tdwg.org/urn:lsid:taxonomy.org.au:TherevidaeMandala:MEI092534" xlink:type="simple">092534</ext-link>) (QM).</p></tp:treatment-sec><tp:treatment-sec sec-type="Additional material"><title>Additional material.</title><p>AUSTRALIA: <bold>Queensland:</bold> male, Barakula State Forest, Hellhole Creek, Auburn Rd., 52062, 13.x.2004, Queensland Museum party, open forest, hand collected [<named-content xmlns:xlink="http://www.w3.org/1999/xlink" content-type="dwc:verbatimCoordinates" xlink:type="simple">-26.33°, 150.7°</named-content>] (<ext-link xmlns:xlink="http://www.w3.org/1999/xlink" ext-link-type="uri" xlink:href="http://lsid.tdwg.org/urn:lsid:taxonomy.org.au:TherevidaeMandala:MEI__ANIC29_016460" xlink:type="simple">ANIC29_016460</ext-link>) (QM).</p></tp:treatment-sec><tp:treatment-sec sec-type="Diagnosis"><title>Diagnosis.</title><p>Frons profile concave above antenna; antenna black; pleuron black; wing dark banded; femora and tibia black; abdomen black, segments 1–3 yellow at least laterally; abdominal velutum present in male<!--PageBreak-->.</p></tp:treatment-sec><tp:treatment-sec sec-type="Redescription"><title>Redescription.</title><p>Body length= 6.5–8.0 mm. <italic>Head</italic>. Frons wider than ocellar tubercle, profile transversely concave above antennae, pubescence as silver patches along eye margin, frontal vestiture as minute setae, texture as irregular longitudinal striations; face produced anteriorly, vestiture with dark or pale setae; gena with pale setae; parafacial glabrous; mouthparts elongate, projecting anteriorly, or sometimes relatively short; palpus brown-black, acuminate; occiput glabrous, glossy black; antennal base raised, antennal length approximately equal to head; scape black, length approximately equal to flagellum, with sparse black setae; flagellum black, base of flagellum with short dark setae. <italic>Thorax</italic>. Scutum uniform grey-black, sometimes with faint white stripes; scutellum overlain with dense, matt-black pubescence; pleuron black, overlain with sparse silver-grey pubescence; wing markings dark banded infuscate; haltere knob white; coxae black; femora brown to black; tibia black; tarsi black; fore basitarsus white distally, 2nd tarsomere basally, remaining basitarsi yellowish. Scutal chaetotaxy: <italic>np</italic>, 4; <italic>sa</italic>, 1; <italic>pa</italic>, 1; <italic>dc</italic>, 3–4; <italic>sc</italic>, 1. <italic>Abdomen</italic>. Segments 2–3 yellow, remaining segments black (male tergites 1-3 dark medially), silver velutum dorsally on tergites (male) or absent (female); terminalia dark.</p><fig id="F7" position="float" orientation="portrait"><label>Figure 7.</label><caption><p><italic><tp:taxon-name>Acupalpa divisa</tp:taxon-name></italic> (Walker), male, anterolateral view [<ext-link xmlns:xlink="http://www.w3.org/1999/xlink" ext-link-type="uri" xlink:href="http://www.morphbank.net/?id=576245" xlink:type="simple">576245</ext-link>]. Body length = 7.0 mm.</p></caption><graphic xmlns:xlink="http://www.w3.org/1999/xlink" xlink:href="ZooKeys-095-029-g007.jpg" position="float" orientation="portrait" xlink:type="simple"/></fig></tp:treatment-sec><tp:treatment-sec sec-type="Comments"><title>Comments.</title><p>The male of <italic><tp:taxon-name>Acupalpa divisa</tp:taxon-name></italic> has long been unknown, and herein described for the first time. <xref ref-type="bibr" rid="B5">Hardy (1939)</xref> proposed that this species was a synonym of <italic><tp:taxon-name>Acupalpa pollinosa</tp:taxon-name></italic>, but has been subsequently proved incorrect as corresponding sexes of both species are now known.</p></tp:treatment-sec><ref-list><ref id="B25"><mixed-citation xmlns:xlink="http://www.w3.org/1999/xlink" xlink:type="simple"><person-group><name name-style="western"><surname>Walker</surname><given-names>F</given-names></name></person-group> (<year>1850</year>)<article-title> Diptera. Part I.</article-title> In: <source>Insecta Saundersiana: or characters of undescribed insects in the collection of William Wilson Saunders, Esq., F.R.S., F.L.S., &amp;c. 1</source>, <publisher-name>John Van Voorst</publisher-name>, <publisher-loc>London</publisher-loc>, <fpage>1</fpage>–<lpage>76</lpage>.</mixed-citation></ref><ref id="B12"><mixed-citation xmlns:xlink="http://www.w3.org/1999/xlink" xlink:type="simple"><person-group><name name-style="western"><surname>Kröber</surname><given-names>O</given-names></name></person-group> (<year>1913</year>)<article-title> Fam. Therevidae.</article-title><source>Genera Insectorum, Bruxelles,</source><volume>148</volume>:<fpage>1</fpage>-<lpage>69</lpage>.</mixed-citation></ref><ref id="B16"><mixed-citation xmlns:xlink="http://www.w3.org/1999/xlink" xlink:type="simple"><person-group><name name-style="western"><surname>Mann</surname><given-names>JS</given-names></name></person-group> (<year>1929</year>)<article-title> Revisional notes on Australian Therevidae. Part 2.</article-title><source>Australian Zoologist</source><volume>6</volume>:<fpage>17</fpage>-<lpage>49</lpage>.</mixed-citation></ref><ref id="B8"><mixed-citation xmlns:xlink="http://www.w3.org/1999/xlink" xlink:type="simple"><person-group><name name-style="western"><surname>Irwin</surname><given-names>ME</given-names></name><name name-style="western"><surname>Lyneborg</surname><given-names>L</given-names></name></person-group> (<year>1989</year>)<article-title> 39. Family Therevidae.</article-title> In: <person-group><name name-style="western"><surname>Evenhuis NL (Ed) Catalog of Diptera of the Australasian and Oceanian</surname><given-names>regions</given-names></name></person-group>. <issue-title> Bishop Museum Special Publication.</issue-title><source>Bishop Museum Press</source><volume>86</volume> :<fpage>353</fpage>-<lpage>358</lpage>.</mixed-citation></ref><ref id="B29"><mixed-citation xmlns:xlink="http://www.w3.org/1999/xlink" xlink:type="simple"><person-group><name name-style="western"><surname>Winterton</surname><given-names>SL</given-names></name></person-group> (<year>2000</year>)<article-title> Phylogenetic revision of <italic>Acupalpa</italic> Kröber (Diptera: Therevidae).</article-title><source>Insect Systematics and Evolution</source><volume>31</volume>:<fpage>225</fpage>-<lpage>240</lpage>. <ext-link ext-link-type="uri" xlink:href="http://dx.doi.org/10.1163/187631200X00417" xlink:type="simple">doi:10.1163/187631200X00417</ext-link></mixed-citation></ref><ref id="B32"><mixed-citation xmlns:xlink="http://www.w3.org/1999/xlink" xlink:type="simple"><person-group><name name-style="western"><surname>Winterton</surname><given-names>SL</given-names></name><name name-style="western"><surname>Yang</surname><given-names>L</given-names></name><name name-style="western"><surname>Wiegmann</surname><given-names>BM</given-names></name><name name-style="western"><surname>Yeates</surname><given-names>DK</given-names></name></person-group> (<year>2001</year>)<article-title> Phylogenetic revision of Agapophytinae subf. n. (Diptera: Therevidae) based on molecular and morphological evidence.</article-title><source>Systematic Entomology</source><volume>26</volume>:<fpage>173</fpage>-<lpage>211</lpage>. <ext-link ext-link-type="uri" xlink:href="http://dx.doi.org/10.1046/j.1365-3113.2001.00142.x" xlink:type="simple">doi:10.1046/j.1365-3113.2001.00142.x</ext-link></mixed-citation></ref><ref id="B5"><mixed-citation xmlns:xlink="http://www.w3.org/1999/xlink" xlink:type="simple"><person-group><name name-style="western"><surname>Hardy</surname><given-names>GH</given-names></name></person-group> (<year>1939</year>)<article-title> Miscellaneous notes on Australian Diptera. V.</article-title><source>Proceedings of the Linnaean Society of New South Wales</source><volume>64</volume>:<fpage>34</fpage>-<lpage>50</lpage>.</mixed-citation></ref></ref-list></tp:taxon-treatment>
