# Supplementary material for: Revision of the stiletto fly genera Acupalpa Kröber and Pipinnipons Winterton (Diptera, Therevidae, Agapophytinae) using cybertaxonomic methods, with a key to Australasian genera
Source: Zookeys. 2011 May 4;(95):29–79. doi: 10.3897/zookeys.95.1461 (PMC3095130; doi:10.3897/zookeys.95.1461)
Supplement: XML Treatment for Acupalpa dolichorhyncha [file zookeys.95.1461-treatment6.xml]

<!DOCTYPE tp:taxon-treatment
  PUBLIC "-//TaxonX//DTD Taxonomic Treatment Publishing DTD v0 20100105//EN" "tax-treatment-NSO.dtd">
<tp:taxon-treatment xmlns:tp="http://www.plazi.org/taxpub"><tp:treatment-meta><mixed-citation publication-type="journal"><person-group><name><surname>Winterton</surname><given-names>Shaun L.</given-names></name></person-group><article-title>Revision of the stiletto fly genera <italic>Acupalpa</italic> Kröber and <italic>Pipinnipons</italic> Winterton (Diptera, Therevidae, Agapophytinae) using cybertaxonomic methods, with a key to Australasian genera</article-title><source>Zookeys</source><day>4</day><month>5</month><year>2011</year><volume>2011</volume><issue>95</issue><fpage>29</fpage><lpage>79</lpage><pub-id pub-id-type="doi">10.3897/zookeys.95.1461</pub-id></mixed-citation></tp:treatment-meta><tp:nomenclature><tp:taxon-name>
                            <tp:taxon-name-part taxon-name-part-type="genus">Acupalpa</tp:taxon-name-part>
                            <tp:taxon-name-part taxon-name-part-type="species">dolichorhyncha</tp:taxon-name-part>
                            <object-id xmlns:xlink="http://www.w3.org/1999/xlink" xlink:type="simple">urn:lsid:zoobank.org:act:56FF95E1-D936-4DBA-8EBF-3A6E79B24116</object-id>
                        		<object-id xmlns:xlink="http://www.w3.org/1999/xlink" xlink:type="simple">http://species-id.net/wiki/Acupalpa_dolichorhyncha</object-id>
                        </tp:taxon-name><tp:taxon-status xmlns:xlink="http://www.w3.org/1999/xlink" xlink:type="simple">sp. n.</tp:taxon-status><xref ref-type="fig" rid="F8">Fig. 8</xref></tp:nomenclature><tp:treatment-sec sec-type="Type material"><title>Type material.</title><p><bold>Holotype</bold> male, AUSTRALIA: <bold>Western Australia:</bold> 11 km N Cataby, 29.x.1987, M. E. Irwin &amp; E. I. Schlinger, sweeping <italic><tp:taxon-name>Leptospernum</tp:taxon-name></italic> flowers [<named-content xmlns:xlink="http://www.w3.org/1999/xlink" content-type="dwc:verbatimCoordinates" xlink:type="simple">-30.733°, 115.533°</named-content>] (<ext-link xmlns:xlink="http://www.w3.org/1999/xlink" ext-link-type="uri" xlink:href="http://lsid.tdwg.org/urn:lsid:taxonomy.org.au:TherevidaeMandala:MEI029507" xlink:type="simple">MEI029507</ext-link>) (ANIC). <bold>Paratype</bold>. AUSTRALIA: <bold>Western Australia:</bold> female, same data as holotype (<ext-link xmlns:xlink="http://www.w3.org/1999/xlink" ext-link-type="uri" xlink:href="http://lsid.tdwg.org/urn:lsid:taxonomy.org.au:TherevidaeMandala:MEI029506" xlink:type="simple">MEI029506</ext-link>) (ANIC).</p></tp:treatment-sec><tp:treatment-sec sec-type="Diagnosis"><title>Diagnosis.</title><p>Mouthparts elongate; frons profile rounded above antenna; antenna black; scutum glossy black; pleuron black; wing dark banded; abdominal segments 1–3 orange, rest black; abdominal velutum absent.</p></tp:treatment-sec><tp:treatment-sec sec-type="Description"><title>Description.</title><p>Body length= 7–10 mm. <italic>Head</italic>. Frons wider than ocellar tubercle (male), profile rounded above antenna, pubescence absent, glabrous, frontal vestiture glabrous or as minute setae, surface texture smooth; face shape broadly rounded, expansive, vestiture with dark or pale setae; gena with pale setae; parafacial glabrous; mouthparts elongate, projecting anteriorly; palpus brown-black, narrowly cylindrical; occiput overlain with sparse, silver-grey pubescence; antennal base flat, frons roughly level with eye in profile; antennal length approximately equal to head; scape black with sparse black setae, length shorter than flagellum; flagellum black, base of flagellum with short dark setae. <italic>Thorax</italic>. Scutum glossy black, overlain with faint stripes of grey pubescence; scutellum overlain with dense, matt-black pubescence; pleuron black,<!--PageBreak--> overlain with sparse silver-grey pubescence; wing markings faintly banded infuscate; haltere knob white; coxae black; femora brown to black; tibia brown or black; tarsi dark, basitarsi pale, dark distally, fore-basitarsus entirely white. Scutal chaetotaxy: <italic>np</italic>, 4; <italic>sa</italic>, 1; <italic>pa</italic>, 1; <italic>dc</italic>, 2; <italic>sc</italic>, 1. <italic>Abdomen</italic>. Segments 1-3 orange, remaining segments black, silver velutum absent; terminalia dark.</p><fig id="F8" position="float" orientation="portrait"><label>Figure 8.</label><caption><p><italic><tp:taxon-name>Acupalpa dolichorhyncha</tp:taxon-name></italic> sp. n., male, anterolateral view [<ext-link xmlns:xlink="http://www.w3.org/1999/xlink" ext-link-type="uri" xlink:href="http://www.morphbank.net/?id=576248" xlink:type="simple">576248</ext-link>]. Body length = 8.0 mm.</p></caption><graphic xmlns:xlink="http://www.w3.org/1999/xlink" xlink:href="ZooKeys-095-029-g008.jpg" position="float" orientation="portrait" xlink:type="simple"/></fig></tp:treatment-sec><tp:treatment-sec sec-type="Comments"><title>Comments.</title><p><italic><tp:taxon-name>Acupalpa dolichorhyncha</tp:taxon-name></italic> sp. n. is a distinctive species with elongate mouthparts and orange-banded abdominal segments 1–3. This western species is morphologically similar to <italic><tp:taxon-name>Acupalpa melanophaeos</tp:taxon-name></italic> sp. n., also from Western Australia, and <italic><tp:taxon-name>Acupalpa glossa</tp:taxon-name></italic> sp. n. from Victoria.</p></tp:treatment-sec><tp:treatment-sec sec-type="Etymology"><title>Etymology.</title><p>The specific epithet is derived from Gr. <italic>dolichos</italic>, long; <italic>rhynchus</italic>, snout, referring to the elongate mouthparts.</p></tp:treatment-sec></tp:taxon-treatment>
