# Supplementary material for: Revision of the stiletto fly genera Acupalpa Kröber and Pipinnipons Winterton (Diptera, Therevidae, Agapophytinae) using cybertaxonomic methods, with a key to Australasian genera
Source: Zookeys. 2011 May 4;(95):29–79. doi: 10.3897/zookeys.95.1461 (PMC3095130; doi:10.3897/zookeys.95.1461)
Supplement: XML Treatment for Acupalpa glossa [file zookeys.95.1461-treatment7.xml]

<!DOCTYPE tp:taxon-treatment
  PUBLIC "-//TaxonX//DTD Taxonomic Treatment Publishing DTD v0 20100105//EN" "tax-treatment-NSO.dtd">
<tp:taxon-treatment xmlns:tp="http://www.plazi.org/taxpub"><tp:treatment-meta><mixed-citation publication-type="journal"><person-group><name><surname>Winterton</surname><given-names>Shaun L.</given-names></name></person-group><article-title>Revision of the stiletto fly genera <italic>Acupalpa</italic> Kröber and <italic>Pipinnipons</italic> Winterton (Diptera, Therevidae, Agapophytinae) using cybertaxonomic methods, with a key to Australasian genera</article-title><source>Zookeys</source><day>4</day><month>5</month><year>2011</year><volume>2011</volume><issue>95</issue><fpage>29</fpage><lpage>79</lpage><pub-id pub-id-type="doi">10.3897/zookeys.95.1461</pub-id></mixed-citation></tp:treatment-meta><tp:nomenclature><tp:taxon-name>
                            <tp:taxon-name-part taxon-name-part-type="genus">Acupalpa</tp:taxon-name-part>
                            <tp:taxon-name-part taxon-name-part-type="species">glossa</tp:taxon-name-part>
                            <object-id xmlns:xlink="http://www.w3.org/1999/xlink" xlink:type="simple">urn:lsid:zoobank.org:act:60BC378C-1247-4CB5-A194-755C00BC5567</object-id>
                        		<object-id xmlns:xlink="http://www.w3.org/1999/xlink" xlink:type="simple">http://species-id.net/wiki/Acupalpa_glossa</object-id>
                        </tp:taxon-name><tp:taxon-status xmlns:xlink="http://www.w3.org/1999/xlink" xlink:type="simple">sp. n.</tp:taxon-status><xref ref-type="fig" rid="F9">Fig. 9</xref></tp:nomenclature><tp:treatment-sec sec-type="Type material"><title>Type material.</title><p><bold>Holotype</bold> male, AUSTRALIA: <bold>Victoria:</bold> 5 km S Rocket Lake, Murray-Sunset N.P., <named-content xmlns:xlink="http://www.w3.org/1999/xlink" content-type="dwc:verbatimCoordinates" xlink:type="simple">34.39°S, 141.49°E</named-content>, 25.xi.1992, swept, McEvey, Moulds, McAlpine (<ext-link xmlns:xlink="http://www.w3.org/1999/xlink" ext-link-type="uri" xlink:href="http://lsid.tdwg.org/urn:lsid:taxonomy.org.au:TherevidaeMandala:MEI165183" xlink:type="simple">MEI165183</ext-link>) (AMS). <bold>Paratypes</bold>. AUSTRALIA: <bold>Victoria:</bold> male, 2 females, Murray-<!--PageBreak-->Sunset N.P., Millewa South Bore track, 20.7 km S Shearers Quarters, 17–23.xi.2002, C. Lambkin, D. Yeates, N. Starick, J. Recsei, <named-content xmlns:xlink="http://www.w3.org/1999/xlink" content-type="dwc:verbatimCoordinates" xlink:type="simple">34°45'02"S, 141°03'56"E</named-content> [Malaise trap] (<ext-link xmlns:xlink="http://www.w3.org/1999/xlink" ext-link-type="uri" xlink:href="http://lsid.tdwg.org/urn:lsid:taxonomy.org.au:TherevidaeMandala:MEI165184" xlink:type="simple">MEI165184</ext-link>, <ext-link xmlns:xlink="http://www.w3.org/1999/xlink" ext-link-type="uri" xlink:href="http://lsid.tdwg.org/urn:lsid:taxonomy.org.au:TherevidaeMandala:MEI165185" xlink:type="simple">165185</ext-link>, <ext-link xmlns:xlink="http://www.w3.org/1999/xlink" ext-link-type="uri" xlink:href="http://lsid.tdwg.org/urn:lsid:taxonomy.org.au:TherevidaeMandala:MEI165186" xlink:type="simple">165186</ext-link>) (ANIC).</p></tp:treatment-sec><tp:treatment-sec sec-type="Diagnosis"><title>Diagnosis.</title><p>Frons profile rounded above antenna; antenna black; scutum glossy black; pleuron orange to brown, darker posteriorly; wing banded infuscate; femora orange; tibia black; abdomen black, without velutum.</p></tp:treatment-sec><tp:treatment-sec sec-type="Description"><title>Description.</title><p>Body length= 7.0–9.0 mm. <italic>Head</italic>. Frons wider than ocellar tubercle, profile rounded above antenna, glabrous, sometimes with silver patches of pubescence along eye margin, frontal vestiture as minute setae, surface texture smooth; face broadly rounded, vestiture as dark or pale setae; gena with pale setae; parafacial glabrous; mouthparts elongate, projecting anteriorly; palpus brown-black, narrowly cylindrical; occiput overlain with sparse, silver-grey pubescence; antennal base flat; antennal length approximately equal to head; scape brown, shorter than flagellum, with sparse black setae; flagellum black, base of flagellum with short dark setae. <italic>Thorax</italic>. Scutum black, overlain with grey pubescence; scutellum overlain with dense, matt-black pubescence; pleuron dark, overlain with sparse silver-grey pubescence, denser anteriorly and posteriorly, sparse around midway; wing banded infuscate; haltere knob white; coxae dark, overlain with dense silver pubescence; femora orange; tibia orange, darker distally; fore basitarsus white, 2nd tarsomere white basally, remaining basitarsi cream, darker distally. Scutal chaetotaxy: <italic>np</italic>, 4; <italic>sa</italic>, 1; <italic>pa</italic>, 1; <italic>dc</italic>, 2; <italic>sc</italic>, 1. <italic>Abdomen</italic>. Segments 2–3 orange, rest black, intersegmental membranes white on segments 2–3, silver velutum absent; terminalia dark.</p><fig id="F9" position="float" orientation="portrait"><label>Figure 9.</label><caption><p><italic><tp:taxon-name>Acupalpa glossa</tp:taxon-name></italic> sp. n., male, anterolateral view [<ext-link xmlns:xlink="http://www.w3.org/1999/xlink" ext-link-type="uri" xlink:href="http://www.morphbank.net/?id=576249" xlink:type="simple">576249</ext-link>]. Body length = 8.0 mm.</p></caption><graphic xmlns:xlink="http://www.w3.org/1999/xlink" xlink:href="ZooKeys-095-029-g009.jpg" position="float" orientation="portrait" xlink:type="simple"/></fig></tp:treatment-sec><tp:treatment-sec sec-type="Comments"><title>Comments.</title><p><italic><tp:taxon-name>Acupalpa glossa</tp:taxon-name></italic> sp. n. is similar to <italic><tp:taxon-name>Acupalpa dolichorhyncha</tp:taxon-name></italic> sp. n. in colour pattern and elongated mouthparts, but is easily differentiated based on leg colour. This species is known only from the type series collected in Victoria.</p></tp:treatment-sec><tp:treatment-sec sec-type="Etymology"><title>Etymology.</title><p>The specific epithet is derived from Gr. <italic>glossa</italic>, tongue, referring to the elongate mouthparts.</p></tp:treatment-sec></tp:taxon-treatment>
