# Supplementary material for: Revision of the stiletto fly genera Acupalpa Kröber and Pipinnipons Winterton (Diptera, Therevidae, Agapophytinae) using cybertaxonomic methods, with a key to Australasian genera
Source: Zookeys. 2011 May 4;(95):29–79. doi: 10.3897/zookeys.95.1461 (PMC3095130; doi:10.3897/zookeys.95.1461)
Supplement: XML Treatment for Acupalpa imitans [file zookeys.95.1461-treatment8.xml]

<!DOCTYPE tp:taxon-treatment
  PUBLIC "-//TaxonX//DTD Taxonomic Treatment Publishing DTD v0 20100105//EN" "tax-treatment-NSO.dtd">
<tp:taxon-treatment xmlns:tp="http://www.plazi.org/taxpub"><tp:treatment-meta><mixed-citation publication-type="journal"><person-group><name><surname>Winterton</surname><given-names>Shaun L.</given-names></name></person-group><article-title>Revision of the stiletto fly genera <italic>Acupalpa</italic> Kröber and <italic>Pipinnipons</italic> Winterton (Diptera, Therevidae, Agapophytinae) using cybertaxonomic methods, with a key to Australasian genera</article-title><source>Zookeys</source><day>4</day><month>5</month><year>2011</year><volume>2011</volume><issue>95</issue><fpage>29</fpage><lpage>79</lpage><pub-id pub-id-type="doi">10.3897/zookeys.95.1461</pub-id></mixed-citation></tp:treatment-meta><tp:nomenclature><tp:taxon-name>
                            <tp:taxon-name-part taxon-name-part-type="genus">Acupalpa</tp:taxon-name-part>
                            <tp:taxon-name-part taxon-name-part-type="species">imitans </tp:taxon-name-part>
                            <object-id xmlns:xlink="http://www.w3.org/1999/xlink" xlink:type="simple">urn:lsid:zoobank.org:act:749A106A-0357-4AAF-A88B-E2E46ECA7B9A</object-id>
                        		<object-id xmlns:xlink="http://www.w3.org/1999/xlink" xlink:type="simple">http://species-id.net/wiki/Acupalpa_imitans</object-id>
                        </tp:taxon-name><tp:taxon-authority>(White)</tp:taxon-authority><tp:taxon-status xmlns:xlink="http://www.w3.org/1999/xlink" xlink:type="simple">comb. n.</tp:taxon-status><xref ref-type="fig" rid="F3">Figs 3C–D, F</xref><xref ref-type="fig" rid="F10">10</xref><tp:nomenclature-citation-list><tp:nomenclature-citation><tp:taxon-name>Phycus imitans</tp:taxon-name><comment><xref ref-type="bibr" rid="B26">White 1915</xref>: 28.</comment></tp:nomenclature-citation><tp:nomenclature-citation><tp:taxon-name>Agapophytus imitans</tp:taxon-name><comment> (<xref ref-type="bibr" rid="B26">White 1915</xref>: 28) - <xref ref-type="bibr" rid="B16">Mann 1929</xref>: 40; <xref ref-type="bibr" rid="B8">Irwin and Lyneborg 1989</xref>: 354 [catalogue].</comment></tp:nomenclature-citation><tp:nomenclature-citation><tp:taxon-name>Pipinnipons imitans</tp:taxon-name><comment> (<xref ref-type="bibr" rid="B26">White 1915</xref>: 28) - <xref ref-type="bibr" rid="B32">Winterton et al. 2001</xref>: 211.</comment></tp:nomenclature-citation><tp:nomenclature-citation><tp:taxon-name>Acupalpa imitans</tp:taxon-name><comment> (<xref ref-type="bibr" rid="B26">White 1915</xref>: 28), comb. n.</comment></tp:nomenclature-citation></tp:nomenclature-citation-list></tp:nomenclature><tp:treatment-sec sec-type="Type material"><title>Type material.</title><p><bold>Type</bold> female, AUSTRALIA: <bold>Tasmania:</bold> Wedge Bay, 3.i.1914, G.H. Hardy [lost].</p><p><bold>Neotype</bold> male, AUSTRALIA: <bold>Queensland:</bold> Indooroopilly, Long Pocket [<named-content xmlns:xlink="http://www.w3.org/1999/xlink" content-type="dwc:verbatimCoordinates" xlink:type="simple">-27.418°, 152.837°</named-content>], 22.viii–7.ix.2007, S. L. Winterton, Malaise trap (<ext-link xmlns:xlink="http://www.w3.org/1999/xlink" ext-link-type="uri" xlink:href="http://lsid.tdwg.org/urn:lsid:taxonomy.org.au:TherevidaeMandala:MEI165187" xlink:type="simple">MEI165187</ext-link>) (QM).<!--PageBreak--></p></tp:treatment-sec><tp:treatment-sec sec-type="Other material examinedl"><title>Other material examined.</title><p>AUSTRALIA: <bold>Queensland:</bold> female, Brisbane Forest Park, Scrub Road, crossing at Enoggera Creek, [<named-content xmlns:xlink="http://www.w3.org/1999/xlink" content-type="dwc:verbatimCoordinates" xlink:type="simple">-27.428°, 152.843°</named-content>], 200m, 10–14.xi.1995, malaise trap, M.E. Irwin. (<ext-link xmlns:xlink="http://www.w3.org/1999/xlink" ext-link-type="uri" xlink:href="http://lsid.tdwg.org/urn:lsid:taxonomy.org.au:TherevidaeMandala:MEI140857" xlink:type="simple">MEI140857</ext-link>) (QM); male, Tambourine, [-27.88, 153.13], 12.vi.1925 (“Allotype” of <xref ref-type="bibr" rid="B16">Mann 1929</xref>) (<ext-link xmlns:xlink="http://www.w3.org/1999/xlink" ext-link-type="uri" xlink:href="http://lsid.tdwg.org/urn:lsid:taxonomy.org.au:TherevidaeMandala:MEI023602" xlink:type="simple">MEI023602</ext-link>) (QM); female, Mount Tamborine, [<named-content xmlns:xlink="http://www.w3.org/1999/xlink" content-type="dwc:verbatimCoordinates" xlink:type="simple">-27.917°, 153.15°</named-content>], 29.xi.1925, hand netted, H. Hacker (<ext-link xmlns:xlink="http://www.w3.org/1999/xlink" ext-link-type="uri" xlink:href="http://lsid.tdwg.org/urn:lsid:taxonomy.org.au:TherevidaeMandala:MEI108898" xlink:type="simple">MEI108898</ext-link>) (QM).</p></tp:treatment-sec><tp:treatment-sec sec-type="Diagnosis"><title>Diagnosis.</title><p>Frons profile rounded above antenna; antenna dark yellow; pleuron black; wing dark banded; femora orange to yellow; tibia yellow; abdomen dark, segments 2–3 red-brown laterally, without silver velutum.</p></tp:treatment-sec><tp:treatment-sec sec-type="Redescription"><title>Redescription.</title><p>Body length= 6.3–7.0 mm. <italic>Head</italic>. Frons wider than ocellar tubercle (female) or narrower (male), profile rounded above antenna, pubescence as silver patches along eye margin, frontal vestiture glabrous, surface texture as irregular longitudinal striations or smooth; face as narrow strip below antennal base, vestiture glabrous; gena with pale setae; parafacial glabrous; mouthparts relatively short (approximately equal to head length); palpus brown-black, narrowly cylindrical; occiput glabrous, glossy black; antennal base flat, frons roughly level with eye in profile (or near so); antenna longer than head; scape dark yellow, length approximately equal to flagellum, scape with sparse black setae; flagellum dark yellow, base of flagellum with short dark setae. <italic>Thorax</italic>. Scutum black, overlain with grey pubescence, brown stripes of pubescence more expansive posteriorly; scutellum overlain with dense, matt-black pubescence; pleuron black, overlain with sparse silver-grey pubescence; wing markings banded infuscate; haltere knob white; coxae black; femora orange or yellow; tibia yellow, apices sometimes dark; tarsi yellow, fore-basitarsus white. Scutal chaetotaxy: <!--PageBreak--><italic>np</italic> 4–5; <italic>sa</italic>, 1; <italic>pa</italic>, 1; <italic>dc</italic>, 2; <italic>sc</italic>, 1. <italic>Abdomen</italic>. Dark, segments 2–3 red-brown medially, orange laterally, silver velutum absent (female) or small triangular patches on tergites 2–3 (male); terminalia pale.</p><fig id="F10" position="float" orientation="portrait"><label>Figure 10.</label><caption><p><italic><tp:taxon-name>Acupalpa imitans</tp:taxon-name></italic> (White), male, anterolateral view [<ext-link xmlns:xlink="http://www.w3.org/1999/xlink" ext-link-type="uri" xlink:href="http://www.morphbank.net/?id=576250" xlink:type="simple">576250</ext-link>]. Body length = 7.0 mm.</p></caption><graphic xmlns:xlink="http://www.w3.org/1999/xlink" xlink:href="ZooKeys-095-029-g010.jpg" position="float" orientation="portrait" xlink:type="simple"/></fig></tp:treatment-sec><tp:treatment-sec sec-type="Comments"><title>Comments.</title><p>The type of <italic><tp:taxon-name>Phycus imitans</tp:taxon-name></italic> was kept in the G.H. Hardy collection, which was moved from Brisbane to Katoomba, but is now apparently lost or destroyed by pests. While not stating whether he actually examined the type, <xref ref-type="bibr" rid="B16">Mann (1929)</xref> redescribed this species in <italic><tp:taxon-name>Agapophytus</tp:taxon-name></italic> based on an unjustified allotype designation and associated female from southeast Queensland. <xref ref-type="bibr" rid="B32">Winterton et al. (2001)</xref> transferred the species to <italic><tp:taxon-name>Pipinnipons</tp:taxon-name></italic> based on the description of <xref ref-type="bibr" rid="B26">White (1915)</xref> and the specimens referred to by <xref ref-type="bibr" rid="B16">Mann (1929)</xref>. The two specimens examined by <xref ref-type="bibr" rid="B16">Mann (1929)</xref> as putative <italic><tp:taxon-name>Acupalpa imitans</tp:taxon-name></italic> were located in the QM collection and no further material has been collected from Tasmania. Based on the discovery of new material from southeast Queensland more closely matching the original description by <xref ref-type="bibr" rid="B26">White (1915)</xref> than any other material examined (including the allotype designated by <xref ref-type="bibr" rid="B16">Mann (1929)</xref>), a male specimen (<ext-link xmlns:xlink="http://www.w3.org/1999/xlink" ext-link-type="uri" xlink:href="http://lsid.tdwg.org/urn:lsid:taxonomy.org.au:TherevidaeMandala:MEI165187" xlink:type="simple">MEI165187</ext-link>) is herein designated as a Neotype to stabilise the concept of the species. This problematic species has characteristics that indicate a closer relationship to species of <italic><tp:taxon-name>Acupalpa</tp:taxon-name></italic> (particularly palpi shape) and is herein transferred from <italic><tp:taxon-name>Pipinnipons</tp:taxon-name></italic>.</p></tp:treatment-sec><tp:treatment-sec><!--Section generated to contain objects referenced in tp:taxon-treatment.--><fig id="F3" position="float" orientation="portrait"><label>Figure 3.</label><caption><p><italic><tp:taxon-name>Acupalpa</tp:taxon-name></italic> spp.: <bold>A</bold> <italic><tp:taxon-name>Acupalpa notomelas</tp:taxon-name></italic> sp. n., epandrium dorsal <bold>B</bold> gonocoxites, ventral <bold>C</bold> <italic><tp:taxon-name>Acupalpa imitans</tp:taxon-name></italic> (White), comb. n., gonocoxite, lateral <bold>D</bold> same, aedeagus, lateral <bold>E</bold> <italic><tp:taxon-name>Acupalpa rostrata</tp:taxon-name></italic> Kröber aedeagus, lateral <bold>F</bold> <italic><tp:taxon-name>Acupalpa imitans</tp:taxon-name></italic>, gonocoxites, epandrium removed and aedeagus <italic>in situ</italic>, dorsal <bold>G</bold> <italic><tp:taxon-name>Acupalpa rostrata</tp:taxon-name></italic>, female spermathecal sac complex, dorsal <bold>H</bold> <italic><tp:taxon-name>Acupalpa melanophaeos</tp:taxon-name></italic> sp. n., female head, lateral <bold>I</bold> <italic><tp:taxon-name>Acupalpa rostrata</tp:taxon-name></italic>, male head, anterolateral. Abbreviations: <bold>ag</bold> accessory gland <bold>c</bold> cercus <bold>d</bold> distiphallus <bold>da</bold> dorsal apodeme of parameral sheath <bold>ea</bold> ejaculatory apodeme <bold>f</bold> furca <bold>ga</bold> gonocoxal apodeme <bold>gp</bold> (articulated) gonocoxal process <bold>gs</bold> gonostylus <bold>gx</bold> gonocoxite <bold>h</bold> hypandriumgp gonocoxal process (articulated) <bold>lea</bold> lateral ejaculatory apodeme <bold>s</bold> spermatheca <bold>ss</bold> spermathecal sac <bold>ssd</bold> spermathecal sac duct <bold>va</bold> ventral apodeme of parameral sheath <bold>v</bold> velutum patch <bold>vl</bold> ventral lobe. Scale lines = 0.2 mm.</p></caption><graphic xmlns:xlink="http://www.w3.org/1999/xlink" xlink:href="ZooKeys-095-029-g003.jpg" position="float" orientation="portrait" xlink:type="simple"/></fig></tp:treatment-sec><ref-list><ref id="B26"><mixed-citation xmlns:xlink="http://www.w3.org/1999/xlink" xlink:type="simple"><person-group><name name-style="western"><surname>White</surname><given-names>A</given-names></name></person-group> (<year>1915</year>)<article-title> The Diptera-brachycera of Tasmania, Part ii, families Tabanidae and Therevidae.</article-title><source>Proceedings Royal Society Tasmania, Hobart</source><volume>1915</volume>:<fpage>1</fpage>-<lpage>59</lpage>.</mixed-citation></ref><ref id="B16"><mixed-citation xmlns:xlink="http://www.w3.org/1999/xlink" xlink:type="simple"><person-group><name name-style="western"><surname>Mann</surname><given-names>JS</given-names></name></person-group> (<year>1929</year>)<article-title> Revisional notes on Australian Therevidae. Part 2.</article-title><source>Australian Zoologist</source><volume>6</volume>:<fpage>17</fpage>-<lpage>49</lpage>.</mixed-citation></ref><ref id="B8"><mixed-citation xmlns:xlink="http://www.w3.org/1999/xlink" xlink:type="simple"><person-group><name name-style="western"><surname>Irwin</surname><given-names>ME</given-names></name><name name-style="western"><surname>Lyneborg</surname><given-names>L</given-names></name></person-group> (<year>1989</year>)<article-title> 39. Family Therevidae.</article-title> In: <person-group><name name-style="western"><surname>Evenhuis NL (Ed) Catalog of Diptera of the Australasian and Oceanian</surname><given-names>regions</given-names></name></person-group>. <issue-title> Bishop Museum Special Publication.</issue-title><source>Bishop Museum Press</source><volume>86</volume> :<fpage>353</fpage>-<lpage>358</lpage>.</mixed-citation></ref><ref id="B32"><mixed-citation xmlns:xlink="http://www.w3.org/1999/xlink" xlink:type="simple"><person-group><name name-style="western"><surname>Winterton</surname><given-names>SL</given-names></name><name name-style="western"><surname>Yang</surname><given-names>L</given-names></name><name name-style="western"><surname>Wiegmann</surname><given-names>BM</given-names></name><name name-style="western"><surname>Yeates</surname><given-names>DK</given-names></name></person-group> (<year>2001</year>)<article-title> Phylogenetic revision of Agapophytinae subf. n. (Diptera: Therevidae) based on molecular and morphological evidence.</article-title><source>Systematic Entomology</source><volume>26</volume>:<fpage>173</fpage>-<lpage>211</lpage>. <ext-link ext-link-type="uri" xlink:href="http://dx.doi.org/10.1046/j.1365-3113.2001.00142.x" xlink:type="simple">doi:10.1046/j.1365-3113.2001.00142.x</ext-link></mixed-citation></ref></ref-list></tp:taxon-treatment>
