# Supplementary material for: Revision of the stiletto fly genera Acupalpa Kröber and Pipinnipons Winterton (Diptera, Therevidae, Agapophytinae) using cybertaxonomic methods, with a key to Australasian genera
Source: Zookeys. 2011 May 4;(95):29–79. doi: 10.3897/zookeys.95.1461 (PMC3095130; doi:10.3897/zookeys.95.1461)
Supplement: XML Treatment for Acupalpa irwini [file zookeys.95.1461-treatment9.xml]

<!DOCTYPE tp:taxon-treatment
  PUBLIC "-//TaxonX//DTD Taxonomic Treatment Publishing DTD v0 20100105//EN" "tax-treatment-NSO.dtd">
<tp:taxon-treatment xmlns:tp="http://www.plazi.org/taxpub"><tp:treatment-meta><mixed-citation publication-type="journal"><person-group><name><surname>Winterton</surname><given-names>Shaun L.</given-names></name></person-group><article-title>Revision of the stiletto fly genera <italic>Acupalpa</italic> Kröber and <italic>Pipinnipons</italic> Winterton (Diptera, Therevidae, Agapophytinae) using cybertaxonomic methods, with a key to Australasian genera</article-title><source>Zookeys</source><day>4</day><month>5</month><year>2011</year><volume>2011</volume><issue>95</issue><fpage>29</fpage><lpage>79</lpage><pub-id pub-id-type="doi">10.3897/zookeys.95.1461</pub-id></mixed-citation></tp:treatment-meta><tp:nomenclature><tp:taxon-name>
                            <tp:taxon-name-part taxon-name-part-type="genus">Acupalpa</tp:taxon-name-part>
                            <tp:taxon-name-part taxon-name-part-type="species">irwini</tp:taxon-name-part>
                            <object-id xmlns:xlink="http://www.w3.org/1999/xlink" xlink:type="simple">urn:lsid:zoobank.org:act:6C3A49B8-6E77-4C55-B5D9-C77636280ECB</object-id>
                        		<object-id xmlns:xlink="http://www.w3.org/1999/xlink" xlink:type="simple">http://species-id.net/wiki/Acupalpa_irwini</object-id>
                        </tp:taxon-name><tp:taxon-authority>Winterton</tp:taxon-authority><xref ref-type="fig" rid="F11">Fig. 11</xref><tp:nomenclature-citation-list><tp:nomenclature-citation><tp:taxon-name>Acupalpa irwini</tp:taxon-name><comment><xref ref-type="bibr" rid="B29">Winterton 2000</xref>: 232.</comment></tp:nomenclature-citation></tp:nomenclature-citation-list></tp:nomenclature><tp:treatment-sec sec-type="Type material"><title>Type material.</title><p><bold>Holotype</bold> female, AUSTRALIA: <bold>Western Australia:</bold> 7.5 km WSW Lake Cronin, <named-content xmlns:xlink="http://www.w3.org/1999/xlink" content-type="dwc:verbatimCoordinates" xlink:type="simple">32°23’S, 119°46’E</named-content>, 19–26.ix.1978, T. F. Houston et al. (<ext-link xmlns:xlink="http://www.w3.org/1999/xlink" ext-link-type="uri" xlink:href="http://lsid.tdwg.org/urn:lsid:taxonomy.org.au:TherevidaeMandala:MEI029876" xlink:type="simple">MEI029876</ext-link>) (WAM). <bold>Paratypes</bold>. AUSTRALIA: <bold>Western Australia:</bold> female, same data as holotype, (<ext-link xmlns:xlink="http://www.w3.org/1999/xlink" ext-link-type="uri" xlink:href="http://lsid.tdwg.org/urn:lsid:taxonomy.org.au:TherevidaeMandala:MEI029877" xlink:type="simple">MEI029877</ext-link>) (WAM); male, 3 females, 53 km E Hyden nr. Emu Rock, 24–27.x.1985, R. W. Thorpe (<ext-link xmlns:xlink="http://www.w3.org/1999/xlink" ext-link-type="uri" xlink:href="http://lsid.tdwg.org/urn:lsid:taxonomy.org.au:TherevidaeMandala:MEI029502" xlink:type="simple">MEI029502</ext-link>, <ext-link xmlns:xlink="http://www.w3.org/1999/xlink" ext-link-type="uri" xlink:href="http://lsid.tdwg.org/urn:lsid:taxonomy.org.au:TherevidaeMandala:MEI029503" xlink:type="simple">029503</ext-link>, <ext-link xmlns:xlink="http://www.w3.org/1999/xlink" ext-link-type="uri" xlink:href="http://lsid.tdwg.org/urn:lsid:taxonomy.org.au:TherevidaeMandala:MEI029504" xlink:type="simple">029504</ext-link>, <ext-link xmlns:xlink="http://www.w3.org/1999/xlink" ext-link-type="uri" xlink:href="http://lsid.tdwg.org/urn:lsid:taxonomy.org.au:TherevidaeMandala:MEI029505" xlink:type="simple">029505</ext-link>) (UCDC).</p></tp:treatment-sec><tp:treatment-sec sec-type="Diagnosis"><title>Diagnosis.</title><p>Frons profile rounded above antenna; face projecting anteriorly; antenna black; scutum grey to black; pleuron black; wing dark banded; femora brown to black; abdomen black, segments 1–3 orange; abdominal velutum absent.</p></tp:treatment-sec><tp:treatment-sec sec-type="Redescription"><title>Redescription.</title><p>Body length= 7.0–10.0 mm. <italic>Head</italic>. Frons wider than ocellar tubercle, profile rounded above antenna, pubescence sparse silver-grey, frontal vesiture small dark setae, surface texture verrucous; face projecting anteriorly, vestiture with dark or pale setae; gena with pale setae; parafacial glabrous or with pale setae; mouthparts elongate, projecting anteriorly; palpus brown-black, narrowly cylindrical; occiput overlain with sparse, silver-grey pubescence; antennal base raised; antennal length approximately equal to head; scape black, length approximately equal to flagellum, scape with pale setae ventrally, shorter dark setae dorsally; flagellum black, base of flagellum with short dark setae. <italic>Thorax</italic>. Scutum light grey to black, setal bases glossy black; scutellum overlain with dense, matt-black pubescence; pleuron black, overlain with silver-grey pubescence; wing markings dark banded infuscate; haltere knob brown; coxae black; femora brown to black; tibia yellow-orange, darker distally; tarsi black, basitarsi pale, dark distally. Scutal chaetotaxy: <italic>np</italic>, 4; <italic>sa</italic>, 1; <italic>pa</italic>, 1; <italic>dc</italic>, 2–3; <italic>sc</italic>, 1. <italic>Abdomen</italic>. Segments 1–3 orange, remaining segments black, silver velutum absent; terminalia dark.</p><fig id="F11" position="float" orientation="portrait"><label>Figure 11.</label><caption><p><italic><tp:taxon-name>Acupalpa irwini</tp:taxon-name></italic> Winterton, female, anterolateral view [<ext-link xmlns:xlink="http://www.w3.org/1999/xlink" ext-link-type="uri" xlink:href="http://www.morphbank.net/?id=576251" xlink:type="simple">576251</ext-link>]. Body length = 9.0 mm.</p></caption><graphic xmlns:xlink="http://www.w3.org/1999/xlink" xlink:href="ZooKeys-095-029-g011.jpg" position="float" orientation="portrait" xlink:type="simple"/></fig></tp:treatment-sec><tp:treatment-sec sec-type="Comments"><title>Comments.</title><p><italic><tp:taxon-name>Acupalpa irwini</tp:taxon-name></italic> is a relatively large species differentiated by the characteristic leg and abdomen colouration. This species is known only from the type series collected in Western Australia.</p></tp:treatment-sec><ref-list><ref id="B29"><mixed-citation xmlns:xlink="http://www.w3.org/1999/xlink" xlink:type="simple"><person-group><name name-style="western"><surname>Winterton</surname><given-names>SL</given-names></name></person-group> (<year>2000</year>)<article-title> Phylogenetic revision of <italic>Acupalpa</italic> Kröber (Diptera: Therevidae).</article-title><source>Insect Systematics and Evolution</source><volume>31</volume>:<fpage>225</fpage>-<lpage>240</lpage>. <ext-link ext-link-type="uri" xlink:href="http://dx.doi.org/10.1163/187631200X00417" xlink:type="simple">doi:10.1163/187631200X00417</ext-link></mixed-citation></ref></ref-list></tp:taxon-treatment>
