# Supplementary material for: Revision of the stiletto fly genera Acupalpa Kröber and Pipinnipons Winterton (Diptera, Therevidae, Agapophytinae) using cybertaxonomic methods, with a key to Australasian genera
Source: Zookeys. 2011 May 4;(95):29–79. doi: 10.3897/zookeys.95.1461 (PMC3095130; doi:10.3897/zookeys.95.1461)
Supplement: XML Treatment for Acupalpa melanophaeos [file zookeys.95.1461-treatment10.xml]

<!DOCTYPE tp:taxon-treatment
  PUBLIC "-//TaxonX//DTD Taxonomic Treatment Publishing DTD v0 20100105//EN" "tax-treatment-NSO.dtd">
<tp:taxon-treatment xmlns:tp="http://www.plazi.org/taxpub"><tp:treatment-meta><mixed-citation publication-type="journal"><person-group><name><surname>Winterton</surname><given-names>Shaun L.</given-names></name></person-group><article-title>Revision of the stiletto fly genera <italic>Acupalpa</italic> Kröber and <italic>Pipinnipons</italic> Winterton (Diptera, Therevidae, Agapophytinae) using cybertaxonomic methods, with a key to Australasian genera</article-title><source>Zookeys</source><day>4</day><month>5</month><year>2011</year><volume>2011</volume><issue>95</issue><fpage>29</fpage><lpage>79</lpage><pub-id pub-id-type="doi">10.3897/zookeys.95.1461</pub-id></mixed-citation></tp:treatment-meta><tp:nomenclature><tp:taxon-name>
                            <tp:taxon-name-part taxon-name-part-type="genus">Acupalpa</tp:taxon-name-part>
                            <tp:taxon-name-part taxon-name-part-type="species">melanophaeos</tp:taxon-name-part>
                            <object-id xmlns:xlink="http://www.w3.org/1999/xlink" xlink:type="simple">urn:lsid:zoobank.org:act:32E2D131-5108-46B5-B330-ABEAAC192948</object-id>
                        		<object-id xmlns:xlink="http://www.w3.org/1999/xlink" xlink:type="simple">http://species-id.net/wiki/Acupalpa_melanophaeos</object-id>
                        </tp:taxon-name><tp:taxon-status xmlns:xlink="http://www.w3.org/1999/xlink" xlink:type="simple">sp. n.</tp:taxon-status><xref ref-type="fig" rid="F3">Figs 3H</xref><xref ref-type="fig" rid="F12">12</xref></tp:nomenclature><tp:treatment-sec sec-type="Type material"><title>Type material.</title><p><bold>Holotype</bold> female, AUSTRALIA: <bold>Western Australia:</bold> Drummond Cove, Geraldton, 16.xi.1973, N. McFarland [<named-content xmlns:xlink="http://www.w3.org/1999/xlink" content-type="dwc:verbatimCoordinates" xlink:type="simple">-28.767°, 114.617°</named-content>] (<ext-link xmlns:xlink="http://www.w3.org/1999/xlink" ext-link-type="uri" xlink:href="http://lsid.tdwg.org/urn:lsid:taxonomy.org.au:TherevidaeMandala:MEI029498" xlink:type="simple">MEI029498</ext-link>) (ANIC). <bold>Paratypes</bold>. AUSTRALIA: <bold>Western Australia:</bold> female, same data as holotype (<ext-link xmlns:xlink="http://www.w3.org/1999/xlink" ext-link-type="uri" xlink:href="http://lsid.tdwg.org/urn:lsid:taxonomy.org.au:TherevidaeMandala:MEI029496" xlink:type="simple">MEI029496</ext-link>) (WAM); male, Bunbury, 3.i.1957, A. Snell [<named-content xmlns:xlink="http://www.w3.org/1999/xlink" content-type="dwc:verbatimCoordinates" xlink:type="simple">-33.317°, 115.633°</named-content>] (<ext-link xmlns:xlink="http://www.w3.org/1999/xlink" ext-link-type="uri" xlink:href="http://lsid.tdwg.org/urn:lsid:taxonomy.org.au:TherevidaeMandala:MEI029509" xlink:type="simple">MEI029509</ext-link>) (ANIC); female, Cape Le Grand Nat. Park [<named-content xmlns:xlink="http://www.w3.org/1999/xlink" content-type="dwc:verbatimCoordinates" xlink:type="simple">-33.96°, 122.12°</named-content>], 12.i.1987, G. &amp; A. Daniels (<ext-link xmlns:xlink="http://www.w3.org/1999/xlink" ext-link-type="uri" xlink:href="http://lsid.tdwg.org/urn:lsid:taxonomy.org.au:TherevidaeMandala:MEI029494" xlink:type="simple">MEI029494</ext-link>) (GDCB/AMS).</p></tp:treatment-sec><tp:treatment-sec sec-type="Diagnosis"><title>Diagnosis.</title><p>Frons profile rounded above antenna; scape yellow, flagellum dark; scutum grey to black; pleuron black (reddish posteriorly in female); wing banded <!--PageBreak-->infuscate; coxae orange; legs orange to yellow, tarsi dark distally and fore-basitarsus white; abdomen black, segments 1–3 orange to yellow; abdominal velutum absent.</p></tp:treatment-sec><tp:treatment-sec sec-type="Description"><title>Description.</title><p>Body length= 7.1–9.6 mm. <italic>Head</italic>. Frons wider than ocellar tubercle (female) or narrower (male), profile rounded above antenna, pubescence absent, frontal vestiture glabrous or with minute setae, surface texture smooth; face shape broadly rounded, expansive, vestiture glabrous; gena with dark setae; parafacial glabrous; mouthparts elongate, projecting anteriorly, or sometimes relatively short; palpus brown-black, narrowly cylindrical; occiput glabrous, glossy black; antennal base raised (male) or flat, frons roughly level with eye in profile (female); antenna longer than head; scape yellow, length much shorter than flagellum, scape with short, black setae; flagellum black, base of flagellum with short, dark setae. <italic>Thorax</italic>. Scutum light grey to black, setal bases glossy black; scutellum overlain with dense, matt-black pubescence; pleuron black (male) or darker anteriorly with dark orange posteroventrally (female), overlain with sparse silver-grey pubescence; wing markings banded infuscate; haltere knob brown; coxae orange; femora orange or dark yellow; tibia orange; tarsi yellow orange, dark distally, fore-basitarsus white. Scutal chaetotaxy: <italic>np</italic>, 4; <italic>sa</italic>, 1; <italic>pa</italic>, 1; <italic>dc</italic>, 1–2; <italic>sc</italic>, 1. <italic>Abdomen</italic>. Segments 1–3 yellow or orange, remaining segments black, silver velutum absent; terminalia dark.</p><fig id="F12" position="float" orientation="portrait"><label>Figure 12.</label><caption><p><italic><tp:taxon-name>Acupalpa melanophaeos</tp:taxon-name></italic> sp. n., female, anterolateral view [<ext-link xmlns:xlink="http://www.w3.org/1999/xlink" ext-link-type="uri" xlink:href="http://www.morphbank.net/?id=576252" xlink:type="simple">576252</ext-link>]. Body length = 9.0 mm.</p></caption><graphic xmlns:xlink="http://www.w3.org/1999/xlink" xlink:href="ZooKeys-095-029-g012.jpg" position="float" orientation="portrait" xlink:type="simple"/></fig></tp:treatment-sec><tp:treatment-sec sec-type="Comments"><title>Comments.</title><p><italic><tp:taxon-name>Acupalpa melanophaeos</tp:taxon-name></italic> sp. n.is a relatively large species from Western Australia with distinctive leg and abdomen colouration. It is morphologically similar to <italic><tp:taxon-name>Acupalpa novayamarna</tp:taxon-name></italic> sp. n. and <italic><tp:taxon-name>Acupalpa notomelas</tp:taxon-name></italic> sp. n. The coxae are pale in this species along with a rounded face, rather than protruding anteriorly in similar species (e.g. <italic><tp:taxon-name>Acupalpa irwini</tp:taxon-name></italic>).<!--PageBreak--></p></tp:treatment-sec><tp:treatment-sec sec-type="Etymology"><title>Etymology.</title><p>The specific epithet is derived from theGr. <italic>melanos</italic>, black; <italic>phaeos</italic>, light, shiny, referring to the scutum colouration.</p></tp:treatment-sec><tp:treatment-sec><!--Section generated to contain objects referenced in tp:taxon-treatment.--><fig id="F3" position="float" orientation="portrait"><label>Figure 3.</label><caption><p><italic><tp:taxon-name>Acupalpa</tp:taxon-name></italic> spp.: <bold>A</bold> <italic><tp:taxon-name>Acupalpa notomelas</tp:taxon-name></italic> sp. n., epandrium dorsal <bold>B</bold> gonocoxites, ventral <bold>C</bold> <italic><tp:taxon-name>Acupalpa imitans</tp:taxon-name></italic> (White), comb. n., gonocoxite, lateral <bold>D</bold> same, aedeagus, lateral <bold>E</bold> <italic><tp:taxon-name>Acupalpa rostrata</tp:taxon-name></italic> Kröber aedeagus, lateral <bold>F</bold> <italic><tp:taxon-name>Acupalpa imitans</tp:taxon-name></italic>, gonocoxites, epandrium removed and aedeagus <italic>in situ</italic>, dorsal <bold>G</bold> <italic><tp:taxon-name>Acupalpa rostrata</tp:taxon-name></italic>, female spermathecal sac complex, dorsal <bold>H</bold> <italic><tp:taxon-name>Acupalpa melanophaeos</tp:taxon-name></italic> sp. n., female head, lateral <bold>I</bold> <italic><tp:taxon-name>Acupalpa rostrata</tp:taxon-name></italic>, male head, anterolateral. Abbreviations: <bold>ag</bold> accessory gland <bold>c</bold> cercus <bold>d</bold> distiphallus <bold>da</bold> dorsal apodeme of parameral sheath <bold>ea</bold> ejaculatory apodeme <bold>f</bold> furca <bold>ga</bold> gonocoxal apodeme <bold>gp</bold> (articulated) gonocoxal process <bold>gs</bold> gonostylus <bold>gx</bold> gonocoxite <bold>h</bold> hypandriumgp gonocoxal process (articulated) <bold>lea</bold> lateral ejaculatory apodeme <bold>s</bold> spermatheca <bold>ss</bold> spermathecal sac <bold>ssd</bold> spermathecal sac duct <bold>va</bold> ventral apodeme of parameral sheath <bold>v</bold> velutum patch <bold>vl</bold> ventral lobe. Scale lines = 0.2 mm.</p></caption><graphic xmlns:xlink="http://www.w3.org/1999/xlink" xlink:href="ZooKeys-095-029-g003.jpg" position="float" orientation="portrait" xlink:type="simple"/></fig></tp:treatment-sec></tp:taxon-treatment>
