# Supplementary material for: Revision of the stiletto fly genera Acupalpa Kröber and Pipinnipons Winterton (Diptera, Therevidae, Agapophytinae) using cybertaxonomic methods, with a key to Australasian genera
Source: Zookeys. 2011 May 4;(95):29–79. doi: 10.3897/zookeys.95.1461 (PMC3095130; doi:10.3897/zookeys.95.1461)
Supplement: XML Treatment for Acupalpa miaboolya [file zookeys.95.1461-treatment11.xml]

<!DOCTYPE tp:taxon-treatment
  PUBLIC "-//TaxonX//DTD Taxonomic Treatment Publishing DTD v0 20100105//EN" "tax-treatment-NSO.dtd">
<tp:taxon-treatment xmlns:tp="http://www.plazi.org/taxpub"><tp:treatment-meta><mixed-citation publication-type="journal"><person-group><name><surname>Winterton</surname><given-names>Shaun L.</given-names></name></person-group><article-title>Revision of the stiletto fly genera <italic>Acupalpa</italic> Kröber and <italic>Pipinnipons</italic> Winterton (Diptera, Therevidae, Agapophytinae) using cybertaxonomic methods, with a key to Australasian genera</article-title><source>Zookeys</source><day>4</day><month>5</month><year>2011</year><volume>2011</volume><issue>95</issue><fpage>29</fpage><lpage>79</lpage><pub-id pub-id-type="doi">10.3897/zookeys.95.1461</pub-id></mixed-citation></tp:treatment-meta><tp:nomenclature><tp:taxon-name>
                            <tp:taxon-name-part taxon-name-part-type="genus">Acupalpa</tp:taxon-name-part>
                            <tp:taxon-name-part taxon-name-part-type="species">miaboolya</tp:taxon-name-part>
                            <object-id xmlns:xlink="http://www.w3.org/1999/xlink" xlink:type="simple">urn:lsid:zoobank.org:act:31A86965-E8AB-4D6C-9252-FE42BAC3269A</object-id>
                        		<object-id xmlns:xlink="http://www.w3.org/1999/xlink" xlink:type="simple">http://species-id.net/wiki/Acupalpa_miaboolya</object-id>
                        </tp:taxon-name><tp:taxon-status xmlns:xlink="http://www.w3.org/1999/xlink" xlink:type="simple">sp. n.</tp:taxon-status><xref ref-type="fig" rid="F13">Fig. 13</xref></tp:nomenclature><tp:treatment-sec sec-type="Type material"><title>Type material.</title><p><bold>Holotype</bold> male, AUSTRALIA: <bold>Western Australia:</bold> 14.5 km N Carnarvon, Miaboolya Beach, [<named-content xmlns:xlink="http://www.w3.org/1999/xlink" content-type="dwc:verbatimCoordinates" xlink:type="simple">-24.76°, 113.65°</named-content>], 4.x.1969, H. E. Evans, R. W. Matthews. (<ext-link xmlns:xlink="http://www.w3.org/1999/xlink" ext-link-type="uri" xlink:href="http://lsid.tdwg.org/urn:lsid:taxonomy.org.au:TherevidaeMandala:MEI080305" xlink:type="simple">MEI080305</ext-link>) (ANIC). <bold>Paratype</bold>. AUSTRALIA: <bold>Western Australia:</bold> female, same data as holotype (<ext-link xmlns:xlink="http://www.w3.org/1999/xlink" ext-link-type="uri" xlink:href="http://lsid.tdwg.org/urn:lsid:taxonomy.org.au:TherevidaeMandala:MEI080301" xlink:type="simple">MEI080301</ext-link>) (MCZ).</p></tp:treatment-sec><tp:treatment-sec sec-type="Diagnosis"><title>Diagnosis.</title><p>Frons profile rounded above antenna; antenna brown to black; scutum glossy black with pubescent stripes of grey and brown; pleuron black; wing faintly infuscate; femora and tibia dark, fore tibia pale distally; abdomen black, without silver velutum.</p></tp:treatment-sec><tp:treatment-sec sec-type="Description"><title>Description.</title><p>Body length= 5.0–6.5 mm. <italic>Head</italic>. Frons wider than ocellar tubercle, profile rounded above antenna, pubescence sparse silver-grey, without setae, surface texture smooth; face broadly rounded, glabrous; gena with pale setae (female) or dark setae (male); parafacial glabrous; mouthparts relatively short (approximately equal to head length), or elongate and projecting anteriorly; palpus brown-black, acuminate; <!--PageBreak-->occiput glabrous, glossy black; antennal base flat; frons roughly level with eye in profile; antennal length approximately equal to head; scape light brown to black, length approximately equal to flagellum, scape with sparse black setae; flagellum black, base of flagellum with short, dark setae. <italic>Thorax</italic>. Scutum black, overlain with stripes of grey and brown pubescence; scutellum overlain with sparse grey pubescence; pleuron black, overlain with sparse silver-grey pubescence; wing largely hyaline, faint band midway (male) or infuscate with pale band midway, hyaline ocellations basally (female); haltere knob white; coxae black, overlain with silver pubescence; femora brown to black; tibia brown; fore tibia pale distally; tarsi black, mid and hind basitarsi pale basally. Scutal chaetotaxy: <italic>np</italic>, 3; <italic>sa</italic>, 1; <italic>pa</italic>, 1; <italic>dc</italic>, 3; <italic>sc</italic>, 1. <italic>Abdomen</italic>. Black, overlain with bronze pubescence, silver velutum absent; terminalia dark.</p><fig id="F13" position="float" orientation="portrait"><label>Figure 13.</label><caption><p><italic><tp:taxon-name>Acupalpa miaboolya</tp:taxon-name></italic> sp. n., male, anterolateral view [<ext-link xmlns:xlink="http://www.w3.org/1999/xlink" ext-link-type="uri" xlink:href="http://www.morphbank.net/?id=576253" xlink:type="simple">576253</ext-link>]. Body length = 5.0 mm.</p></caption><graphic xmlns:xlink="http://www.w3.org/1999/xlink" xlink:href="ZooKeys-095-029-g013.jpg" position="float" orientation="portrait" xlink:type="simple"/></fig></tp:treatment-sec><tp:treatment-sec sec-type="Comments"><title>Comments.</title><p><italic><tp:taxon-name>Acupalpa miaboolya</tp:taxon-name></italic> sp. n. is a relatively small, dark species from Western Australia very similar to <italic><tp:taxon-name>Acupalpa boharti</tp:taxon-name></italic> sp. n. This species can be differentiated from the latter based on scutal pattern; the scutum has grey and brown stripes in <italic><tp:taxon-name>Acupalpa miaboolya</tp:taxon-name></italic> sp. n. while the scutum of <italic><tp:taxon-name>Acupalpa boharti</tp:taxon-name></italic> sp. n. has more uniform brown-bronze pubescence.</p></tp:treatment-sec><tp:treatment-sec sec-type="Etymology"><title>Etymology.</title><p>This species is named after the region in which the specimens were collected, Miaboolya beach, on the north-central coast of Western Australia.</p></tp:treatment-sec></tp:taxon-treatment>
