# Supplementary material for: Revision of the stiletto fly genera Acupalpa Kröber and Pipinnipons Winterton (Diptera, Therevidae, Agapophytinae) using cybertaxonomic methods, with a key to Australasian genera
Source: Zookeys. 2011 May 4;(95):29–79. doi: 10.3897/zookeys.95.1461 (PMC3095130; doi:10.3897/zookeys.95.1461)
Supplement: XML Treatment for Acupalpa minutoides [file zookeys.95.1461-treatment13.xml]

<!DOCTYPE tp:taxon-treatment
  PUBLIC "-//TaxonX//DTD Taxonomic Treatment Publishing DTD v0 20100105//EN" "tax-treatment-NSO.dtd">
<tp:taxon-treatment xmlns:tp="http://www.plazi.org/taxpub"><tp:treatment-meta><mixed-citation publication-type="journal"><person-group><name><surname>Winterton</surname><given-names>Shaun L.</given-names></name></person-group><article-title>Revision of the stiletto fly genera <italic>Acupalpa</italic> Kröber and <italic>Pipinnipons</italic> Winterton (Diptera, Therevidae, Agapophytinae) using cybertaxonomic methods, with a key to Australasian genera</article-title><source>Zookeys</source><day>4</day><month>5</month><year>2011</year><volume>2011</volume><issue>95</issue><fpage>29</fpage><lpage>79</lpage><pub-id pub-id-type="doi">10.3897/zookeys.95.1461</pub-id></mixed-citation></tp:treatment-meta><tp:nomenclature><tp:taxon-name>
                            <tp:taxon-name-part taxon-name-part-type="genus">Acupalpa</tp:taxon-name-part>
                            <tp:taxon-name-part taxon-name-part-type="species">minutoides</tp:taxon-name-part>
                            <object-id xmlns:xlink="http://www.w3.org/1999/xlink" xlink:type="simple">urn:lsid:zoobank.org:act:2429322A-907F-4330-8BF5-0F1C34FBFAD7</object-id>
                        		<object-id xmlns:xlink="http://www.w3.org/1999/xlink" xlink:type="simple">http://species-id.net/wiki/Acupalpa_minutoides</object-id>
                        </tp:taxon-name><tp:taxon-status xmlns:xlink="http://www.w3.org/1999/xlink" xlink:type="simple">sp. n.</tp:taxon-status><xref ref-type="fig" rid="F15">Fig. 15</xref></tp:nomenclature><tp:treatment-sec sec-type="Type material"><title>Type material.</title><p><bold>Holotype</bold> male, AUSTRALIA: <bold>Western Australia:</bold> Geraldton, Drummond’s Cove, [-28.767, 114.617], 29.ix.1972, N. McFarland (<ext-link xmlns:xlink="http://www.w3.org/1999/xlink" ext-link-type="uri" xlink:href="http://lsid.tdwg.org/urn:lsid:taxonomy.org.au:TherevidaeMandala:MEI021412" xlink:type="simple">MEI021412</ext-link>) (ANIC). <bold>Paratypes</bold>. <bold>Western Australia:</bold> male, Geraldton, Drummond’s Cove, [-28.767, 114.617], 29.ix.1972, N. McFarland, on <italic><tp:taxon-name>Calandrinia</tp:taxon-name></italic> flowers (<ext-link xmlns:xlink="http://www.w3.org/1999/xlink" ext-link-type="uri" xlink:href="http://lsid.tdwg.org/urn:lsid:taxonomy.org.au:TherevidaeMandala:MEI029995" xlink:type="simple">MEI029995</ext-link>) (CSCA); male, Geraldton, Drummond’s Cove, [-28.767, 114.617], 18.ix.1972, N. McFarland, on <italic><tp:taxon-name>Calandrinia</tp:taxon-name></italic> flowers (<ext-link xmlns:xlink="http://www.w3.org/1999/xlink" ext-link-type="uri" xlink:href="http://lsid.tdwg.org/urn:lsid:taxonomy.org.au:TherevidaeMandala:MEI021411" xlink:type="simple">MEI021411</ext-link>) (CSCA).</p></tp:treatment-sec><tp:treatment-sec sec-type="Diagnosis"><title>Diagnosis.</title><p>Very small sized species; setae on coxae black; flagellum greatly elongate; scape relatively short; frons slightly wider than width of ocellar tubercle; wing veins M1 and M2 fused and petiolate basally from discal cell; tibia pale basally; two notopleural setae; abdomen dark, velutum absent.</p></tp:treatment-sec><tp:treatment-sec sec-type="Description"><title>Description.</title><p>Body length= 3.0–4.0 mm. <italic>Head</italic>. Frons wider than ocellar tubercle, profile rounded, level with eye, pubescence sparse silver-grey; frontal vestiture glabrous with minute setae laterally, texture smooth; lower frons and face shape broadly rounded, expansive; face vestiture glabrous; gena with pale setae; parafacia overlain with silver pubescence; mouthparts elongate, projecting anteriorly; palpus brown-black; occiput overlain with sparse, silver-grey pubescence; antennal base flat; antennal length longer than head; scape black, length much shorter than flagellum, with sparse black setae; flagellum black or brown, base of flagellum without setae. <italic>Thorax</italic>. Scutum glossy black-brown with sparse grey pubescence and small brown setae; scutellum overlain with dense matt black pubescence; pleuron glossy black-brown with longitudinal stripe of silver velutum; wing markings dark banded infuscate; haltere knob orange-yellow; coxae brown, overlain with dense pubescence and dark setae; femora brown to black; tibia black, yellow-orange basally; tarsi brown. Scutal chaetotaxy (macrosetae pairs): <italic>np</italic>, 2, <italic>sa</italic>, 1, <italic>pa</italic>, 1, <italic>dc</italic>, 2, <italic>sc</italic>, 1. <italic>Abdomen</italic>. Colouration brown, tergites 2-4 with bronze pubescence, silver velutum absent; terminalia dark.</p><fig id="F15" position="float" orientation="portrait"><label>Figure 15.</label><caption><p><italic><tp:taxon-name>Acupalpa minutoides</tp:taxon-name></italic> sp. n., male, lateral view [<ext-link xmlns:xlink="http://www.w3.org/1999/xlink" ext-link-type="uri" xlink:href="http://www.morphbank.net/?id=581506" xlink:type="simple">581506</ext-link>]. Body length = 3.5 mm.</p></caption><graphic xmlns:xlink="http://www.w3.org/1999/xlink" xlink:href="ZooKeys-095-029-g015.jpg" position="float" orientation="portrait" xlink:type="simple"/></fig></tp:treatment-sec><tp:treatment-sec sec-type="Comments"><title>Comments.</title><p>See comments under <italic><tp:taxon-name>Acupalpa minuta</tp:taxon-name></italic> sp. n. This species is known only from three male specimens from Western Australia.</p></tp:treatment-sec><tp:treatment-sec sec-type="Etymology"><title>Etymology.</title><p>The specific epithet is derived from the L. <italic>minutus</italic>, small, little; -<italic>oides</italic>, like, referring to the similarity of this species to <italic><tp:taxon-name>Acupalpa minuta</tp:taxon-name></italic> sp. n.<!--PageBreak--></p></tp:treatment-sec></tp:taxon-treatment>
