# Supplementary material for: Revision of the stiletto fly genera Acupalpa Kröber and Pipinnipons Winterton (Diptera, Therevidae, Agapophytinae) using cybertaxonomic methods, with a key to Australasian genera
Source: Zookeys. 2011 May 4;(95):29–79. doi: 10.3897/zookeys.95.1461 (PMC3095130; doi:10.3897/zookeys.95.1461)
Supplement: XML Treatment for Acupalpa notomelas [file zookeys.95.1461-treatment14.xml]

<!DOCTYPE tp:taxon-treatment
  PUBLIC "-//TaxonX//DTD Taxonomic Treatment Publishing DTD v0 20100105//EN" "tax-treatment-NSO.dtd">
<tp:taxon-treatment xmlns:tp="http://www.plazi.org/taxpub"><tp:treatment-meta><mixed-citation publication-type="journal"><person-group><name><surname>Winterton</surname><given-names>Shaun L.</given-names></name></person-group><article-title>Revision of the stiletto fly genera <italic>Acupalpa</italic> Kröber and <italic>Pipinnipons</italic> Winterton (Diptera, Therevidae, Agapophytinae) using cybertaxonomic methods, with a key to Australasian genera</article-title><source>Zookeys</source><day>4</day><month>5</month><year>2011</year><volume>2011</volume><issue>95</issue><fpage>29</fpage><lpage>79</lpage><pub-id pub-id-type="doi">10.3897/zookeys.95.1461</pub-id></mixed-citation></tp:treatment-meta><tp:nomenclature><tp:taxon-name>
                            <tp:taxon-name-part taxon-name-part-type="genus">Acupalpa</tp:taxon-name-part>
                            <tp:taxon-name-part taxon-name-part-type="species">notomelas</tp:taxon-name-part>
                            <object-id xmlns:xlink="http://www.w3.org/1999/xlink" xlink:type="simple">urn:lsid:zoobank.org:act:68193274-CA84-43A8-A35A-6E819DE50B46</object-id>
                        		<object-id xmlns:xlink="http://www.w3.org/1999/xlink" xlink:type="simple">http://species-id.net/wiki/Acupalpa_notomelas</object-id>
                        </tp:taxon-name><tp:taxon-status xmlns:xlink="http://www.w3.org/1999/xlink" xlink:type="simple">sp. n.</tp:taxon-status><xref ref-type="fig" rid="F3">Figs 3A–B</xref><xref ref-type="fig" rid="F16">16</xref></tp:nomenclature><tp:treatment-sec sec-type="Type material"><title>Type material.</title><p><bold>Holotype</bold> male, AUSTRALIA: <bold>Western Australia:</bold> 22 km W Waroora Homestead [<named-content xmlns:xlink="http://www.w3.org/1999/xlink" content-type="dwc:verbatimCoordinates" xlink:type="simple">-23.483°, 113.8°</named-content>], 25.x.1987, sand plain, M. E. Irwin (<ext-link xmlns:xlink="http://www.w3.org/1999/xlink" ext-link-type="uri" xlink:href="http://lsid.tdwg.org/urn:lsid:taxonomy.org.au:TherevidaeMandala:MEI029510" xlink:type="simple">MEI029510</ext-link>) (ANIC). <bold>Paratypes</bold>. AUSTRALIA: <bold>Western Australia:</bold> female, Melaleuca Park, 38 km N Perth [<named-content xmlns:xlink="http://www.w3.org/1999/xlink" content-type="dwc:verbatimCoordinates" xlink:type="simple">-31.95°, 115.85°</named-content>], 29.x.1987, M. E. Irwin, E. I. Schlinger (<ext-link xmlns:xlink="http://www.w3.org/1999/xlink" ext-link-type="uri" xlink:href="http://lsid.tdwg.org/urn:lsid:taxonomy.org.au:TherevidaeMandala:MEI029512" xlink:type="simple">MEI029512</ext-link>) (ANIC); male, Yanchep National Park [<named-content xmlns:xlink="http://www.w3.org/1999/xlink" content-type="dwc:verbatimCoordinates" xlink:type="simple">-31.517°, 115.683°</named-content>], 22–26.x.1985, truck trap, A. Dyce, W. Wirth (<ext-link xmlns:xlink="http://www.w3.org/1999/xlink" ext-link-type="uri" xlink:href="http://lsid.tdwg.org/urn:lsid:taxonomy.org.au:TherevidaeMandala:MEI029514" xlink:type="simple">MEI029514</ext-link>) (ANIC).</p></tp:treatment-sec><tp:treatment-sec sec-type="Diagnosis"><title>Diagnosis.</title><p>Frons profile rounded above antenna; mouthparts elongate; antenna dark; scutum dark; pleuron orange ventrally; wing banded; legs dark yellow to orange [fore femur darker]; abdomen black without silver velutum.</p></tp:treatment-sec><tp:treatment-sec sec-type="Description"><title>Description.</title><p>Body length= 6.2–8.0 mm. <italic>Head</italic>. Frons wider than ocellar tubercle, profile rounded above antenna, glabrous or silver pubescent patches along eye margin [some sparse pubescence dorsally], frontal vestiture as small dark setae, surface texture smooth, face broadly rounded, vestiture as dark or pale setae; gena with pale setae or with dark setae (ventrally); parafacial glabrous; mouthparts elongate, projecting anteriorly; palpus brown-black, narrowly cylindrical; occiput overlain with sparse, silver-grey pubescence, antennal base flat; antennal length approximately equal to head; scape brown, length shorter than flagellum, scape with sparse black setae; flagellum dark, <!--PageBreak-->base of flagellum without setae. <italic>Thorax</italic>. Scutum light grey to glossy black, setal bases glossy black, overlain with faint stripes of grey pubescence; scutellum overlain with dense, matt-black pubescence; pleuron yellow-orange in lower 2/3, upper 1/3 concolourous with scutum, overlain with sparse silver-grey pubescence; wing markings banded infuscate; haltere knob white, dark basally; coxae yellow-orange; femora with darker fore femur, rest yellow-orange; tibia and tarsi dark yellow; fore-basitarsus white, darker basally, 2nd tarsomere white basally, remaining basitarsi yellow-brown. Scutal chaetotaxy: <italic>np</italic>, 4; <italic>sa</italic>, 1; <italic>pa</italic>, 1; <italic>dc</italic>, 2; <italic>sc</italic>, 1. <italic>Abdomen</italic>. black, silver velutum absent; terminalia pale.</p><fig id="F16" position="float" orientation="portrait"><label>Figure 16.</label><caption><p><italic><tp:taxon-name>Acupalpa notomelas</tp:taxon-name></italic> sp. n., male, anterolateral view [<ext-link xmlns:xlink="http://www.w3.org/1999/xlink" ext-link-type="uri" xlink:href="http://www.morphbank.net/?id=576254" xlink:type="simple">576254</ext-link>]. Body length = 6.0 mm.</p></caption><graphic xmlns:xlink="http://www.w3.org/1999/xlink" xlink:href="ZooKeys-095-029-g016.jpg" position="float" orientation="portrait" xlink:type="simple"/></fig></tp:treatment-sec><tp:treatment-sec sec-type="Comments"><title>Comments.</title><p><italic><tp:taxon-name>Acupalpa notomelas</tp:taxon-name></italic> sp. n. is similar to <italic><tp:taxon-name>Acupalpa melanophaeos</tp:taxon-name></italic> sp. n. and <italic><tp:taxon-name>Acupalpa novayamarna</tp:taxon-name></italic> sp. n., but can be differentiated based on abdomen colouration. The palpi are very slender and elongate.</p></tp:treatment-sec><tp:treatment-sec sec-type="Etymology"><title>Etymology.</title><p>The specific epithet is derived from the Gr. <italic>noto</italic>, back; <italic>melas</italic> black, dark, referring to the scutal colouration.</p></tp:treatment-sec><tp:treatment-sec><!--Section generated to contain objects referenced in tp:taxon-treatment.--><fig id="F3" position="float" orientation="portrait"><label>Figure 3.</label><caption><p><italic><tp:taxon-name>Acupalpa</tp:taxon-name></italic> spp.: <bold>A</bold> <italic><tp:taxon-name>Acupalpa notomelas</tp:taxon-name></italic> sp. n., epandrium dorsal <bold>B</bold> gonocoxites, ventral <bold>C</bold> <italic><tp:taxon-name>Acupalpa imitans</tp:taxon-name></italic> (White), comb. n., gonocoxite, lateral <bold>D</bold> same, aedeagus, lateral <bold>E</bold> <italic><tp:taxon-name>Acupalpa rostrata</tp:taxon-name></italic> Kröber aedeagus, lateral <bold>F</bold> <italic><tp:taxon-name>Acupalpa imitans</tp:taxon-name></italic>, gonocoxites, epandrium removed and aedeagus <italic>in situ</italic>, dorsal <bold>G</bold> <italic><tp:taxon-name>Acupalpa rostrata</tp:taxon-name></italic>, female spermathecal sac complex, dorsal <bold>H</bold> <italic><tp:taxon-name>Acupalpa melanophaeos</tp:taxon-name></italic> sp. n., female head, lateral <bold>I</bold> <italic><tp:taxon-name>Acupalpa rostrata</tp:taxon-name></italic>, male head, anterolateral. Abbreviations: <bold>ag</bold> accessory gland <bold>c</bold> cercus <bold>d</bold> distiphallus <bold>da</bold> dorsal apodeme of parameral sheath <bold>ea</bold> ejaculatory apodeme <bold>f</bold> furca <bold>ga</bold> gonocoxal apodeme <bold>gp</bold> (articulated) gonocoxal process <bold>gs</bold> gonostylus <bold>gx</bold> gonocoxite <bold>h</bold> hypandriumgp gonocoxal process (articulated) <bold>lea</bold> lateral ejaculatory apodeme <bold>s</bold> spermatheca <bold>ss</bold> spermathecal sac <bold>ssd</bold> spermathecal sac duct <bold>va</bold> ventral apodeme of parameral sheath <bold>v</bold> velutum patch <bold>vl</bold> ventral lobe. Scale lines = 0.2 mm.</p></caption><graphic xmlns:xlink="http://www.w3.org/1999/xlink" xlink:href="ZooKeys-095-029-g003.jpg" position="float" orientation="portrait" xlink:type="simple"/></fig></tp:treatment-sec></tp:taxon-treatment>
