# Supplementary material for: Revision of the stiletto fly genera Acupalpa Kröber and Pipinnipons Winterton (Diptera, Therevidae, Agapophytinae) using cybertaxonomic methods, with a key to Australasian genera
Source: Zookeys. 2011 May 4;(95):29–79. doi: 10.3897/zookeys.95.1461 (PMC3095130; doi:10.3897/zookeys.95.1461)
Supplement: XML Treatment for Acupalpa novayamarna [file zookeys.95.1461-treatment15.xml]

<!DOCTYPE tp:taxon-treatment
  PUBLIC "-//TaxonX//DTD Taxonomic Treatment Publishing DTD v0 20100105//EN" "tax-treatment-NSO.dtd">
<tp:taxon-treatment xmlns:tp="http://www.plazi.org/taxpub"><tp:treatment-meta><mixed-citation publication-type="journal"><person-group><name><surname>Winterton</surname><given-names>Shaun L.</given-names></name></person-group><article-title>Revision of the stiletto fly genera <italic>Acupalpa</italic> Kröber and <italic>Pipinnipons</italic> Winterton (Diptera, Therevidae, Agapophytinae) using cybertaxonomic methods, with a key to Australasian genera</article-title><source>Zookeys</source><day>4</day><month>5</month><year>2011</year><volume>2011</volume><issue>95</issue><fpage>29</fpage><lpage>79</lpage><pub-id pub-id-type="doi">10.3897/zookeys.95.1461</pub-id></mixed-citation></tp:treatment-meta><tp:nomenclature><tp:taxon-name>
                            <tp:taxon-name-part taxon-name-part-type="genus">Acupalpa</tp:taxon-name-part>
                            <tp:taxon-name-part taxon-name-part-type="species">novayamarna</tp:taxon-name-part>
                            <object-id xmlns:xlink="http://www.w3.org/1999/xlink" xlink:type="simple">urn:lsid:zoobank.org:act:C0BEA372-6953-43E4-B957-0A521FD8D83B</object-id>
                        		<object-id xmlns:xlink="http://www.w3.org/1999/xlink" xlink:type="simple">http://species-id.net/wiki/Acupalpa_novayamarna</object-id>
                        </tp:taxon-name><tp:taxon-status xmlns:xlink="http://www.w3.org/1999/xlink" xlink:type="simple">sp. n.</tp:taxon-status><xref ref-type="fig" rid="F17">Fig. 17</xref></tp:nomenclature><tp:treatment-sec sec-type="Type material"><title>Type material.</title><p><bold>Holotype</bold> male, AUSTRALIA: <bold>Western Australia:</bold> 25 km E New Yamarna Homestead, [<named-content xmlns:xlink="http://www.w3.org/1999/xlink" content-type="dwc:verbatimCoordinates" xlink:type="simple">-28.167°, 123.683°</named-content>], 21.ix.1982, T. F. Houston, B. Hanich (<ext-link xmlns:xlink="http://www.w3.org/1999/xlink" ext-link-type="uri" xlink:href="http://lsid.tdwg.org/urn:lsid:taxonomy.org.au:TherevidaeMandala:MEI__WAM872128" xlink:type="simple">WAM872128</ext-link>) (WAM).</p></tp:treatment-sec><tp:treatment-sec sec-type="Diagnosis"><title>Diagnosis.</title><p>Frons profile rounded to slightly concave above antenna; mouthparts short; antenna dark; scutum dark; pleuron dark dorsally, orange ventrally; wing banded; legs orange, tarsi dark distally, fore-basitarsus white; abdomen orange, segments 1–2 black medially, velutum absent.</p></tp:treatment-sec><tp:treatment-sec sec-type="Description"><title>Description.</title><p>Body length= 7.2 mm. <italic>Head</italic>. Frons wider than ocellar tubercle, profile rounded to slightly concave above antenna, pubescence absent or as silver patches along eye margin, frontal vestiture glabrous, surface texture smooth, face as narrow strip below antennal base, glabrous; gena with pale setae; parafacial overlain with silver pubescence; mouthparts relatively short (approximately equal to head length); palpus brown-black, narrowly cylindrical; occiput glabrous, glossy black; antennal base raised, antennal length approximately equal to head; scape orange-brown, length much shorter than flagellum, scape with sparse black setae; flagellum black, base of flagellum with short dark setae. <italic>Thorax</italic>. Scutum light grey to black, setal bases glossy black; scutellum overlain with dense, matt-black pubescence; pleuron orange, upper 1/3 concolourous with scutum, overlain with sparse silver-grey pubescence; wing markings banded infuscate, dark yellow basally; haltere knob orange-yellow; coxae orange; femora orange; tibia orange; tarsi yellow orange, dark distally, fore-basitarsus white. Scutal chaetotaxy: <italic>np</italic>, 4; <italic>sa</italic>, 1; <italic>pa</italic>, 1; <italic>dc</italic>, 2; <italic>sc</italic>, 1. <italic>Abdomen</italic>. Orange, segments 1–2 black medially, silver velutum absent; terminalia pale.</p><fig id="F17" position="float" orientation="portrait"><label>Figure 17.</label><caption><p><italic><tp:taxon-name>Acupalpa novayamarna</tp:taxon-name></italic> sp. n., male, anterolateral view [<ext-link xmlns:xlink="http://www.w3.org/1999/xlink" ext-link-type="uri" xlink:href="http://www.morphbank.net/?id=576255" xlink:type="simple">576255</ext-link>]. Body length = 7.0 mm.</p></caption><graphic xmlns:xlink="http://www.w3.org/1999/xlink" xlink:href="ZooKeys-095-029-g017.jpg" position="float" orientation="portrait" xlink:type="simple"/></fig></tp:treatment-sec><tp:treatment-sec sec-type="Comments"><title>Comments.</title><p>This species is very similar to <italic><tp:taxon-name>Acupalpa melanophaeos</tp:taxon-name></italic> sp. n., but can be differentiated by the pale genal setae, larger proportion of the pleuron being orange, and male frons slightly wider. Only the male is known for this western species.</p></tp:treatment-sec><tp:treatment-sec sec-type="Etymology"><title>Etymology.</title><p>This species is named after the type locality of New Yamarna Homestead, Western Australia.</p></tp:treatment-sec></tp:taxon-treatment>
