# Supplementary material for: Revision of the stiletto fly genera Acupalpa Kröber and Pipinnipons Winterton (Diptera, Therevidae, Agapophytinae) using cybertaxonomic methods, with a key to Australasian genera
Source: Zookeys. 2011 May 4;(95):29–79. doi: 10.3897/zookeys.95.1461 (PMC3095130; doi:10.3897/zookeys.95.1461)
Supplement: XML Treatment for Acupalpa rostrata [file zookeys.95.1461-treatment16.xml]

<!DOCTYPE tp:taxon-treatment
  PUBLIC "-//TaxonX//DTD Taxonomic Treatment Publishing DTD v0 20100105//EN" "tax-treatment-NSO.dtd">
<tp:taxon-treatment xmlns:tp="http://www.plazi.org/taxpub"><tp:treatment-meta><mixed-citation publication-type="journal"><person-group><name><surname>Winterton</surname><given-names>Shaun L.</given-names></name></person-group><article-title>Revision of the stiletto fly genera <italic>Acupalpa</italic> Kröber and <italic>Pipinnipons</italic> Winterton (Diptera, Therevidae, Agapophytinae) using cybertaxonomic methods, with a key to Australasian genera</article-title><source>Zookeys</source><day>4</day><month>5</month><year>2011</year><volume>2011</volume><issue>95</issue><fpage>29</fpage><lpage>79</lpage><pub-id pub-id-type="doi">10.3897/zookeys.95.1461</pub-id></mixed-citation></tp:treatment-meta><tp:nomenclature><tp:taxon-name>
                            <tp:taxon-name-part taxon-name-part-type="genus">Acupalpa</tp:taxon-name-part>
                            <tp:taxon-name-part taxon-name-part-type="species">rostrata</tp:taxon-name-part>
                            <object-id xmlns:xlink="http://www.w3.org/1999/xlink" xlink:type="simple">urn:lsid:zoobank.org:act:4FFB52C9-C88E-426B-BB46-B2CF1EC04C9F</object-id>
                        		<object-id xmlns:xlink="http://www.w3.org/1999/xlink" xlink:type="simple">http://species-id.net/wiki/Acupalpa_rostrata</object-id>
                        </tp:taxon-name><tp:taxon-authority>Kröber</tp:taxon-authority><xref ref-type="fig" rid="F3">Figs 3E, G, I</xref><xref ref-type="fig" rid="F18">18</xref><tp:nomenclature-citation-list><tp:nomenclature-citation><tp:taxon-name>Acupalpa rostrata</tp:taxon-name><comment><xref ref-type="bibr" rid="B11">Kröber 1912</xref>: 152; <xref ref-type="bibr" rid="B12">Kröber 1913</xref>: 18; <xref ref-type="bibr" rid="B16">Mann 1929</xref>: 26; <xref ref-type="bibr" rid="B8">Irwin and Lyneborg 1989</xref>: 354 [catalogue]; <xref ref-type="bibr" rid="B29">Winterton 2000</xref>: 235; <xref ref-type="bibr" rid="B32">Winterton et al. 2001</xref>: 210.</comment></tp:nomenclature-citation></tp:nomenclature-citation-list></tp:nomenclature><tp:treatment-sec sec-type="Type material"><title>Type material.</title><p><bold>Holotype</bold> male, AUSTRALIA: <bold>New South Wales</bold>, Sydney (ZMUH) [destroyed]. <bold>Neotype</bold> male, AUSTRALIA: <bold>New South Wales:</bold> Kosciusko National Park, Round Mountain, Olgives Creek, [<named-content xmlns:xlink="http://www.w3.org/1999/xlink" content-type="dwc:verbatimCoordinates" xlink:type="simple">-35.682°, 149.533°</named-content>] 1400m, 28.xii.1977, E. I. Schlinger. (<ext-link xmlns:xlink="http://www.w3.org/1999/xlink" ext-link-type="uri" xlink:href="http://lsid.tdwg.org/urn:lsid:taxonomy.org.au:TherevidaeMandala:MEI029931" xlink:type="simple">MEI029931</ext-link>) (ANIC).</p></tp:treatment-sec><tp:treatment-sec sec-type="Diagnosis"><title>Diagnosis.</title><p>Frons profile concave above antenna; scape and pedicel yellow-orange, flagellum black; scutum black, overlain with silver pubescence; pleuron black with <!--PageBreak-->silver pubescence; wing banded; femora yellow-orange [hind femur dark]; tibia yellow-orange; abdomen black, overlain with silver velutum in male.</p></tp:treatment-sec><tp:treatment-sec sec-type="Redescription"><title>Redescription.</title><p>Body length= 7.0–8.0 mm. <italic>Head</italic>. Frons wider than ocellar tubercle, profile transversely concave above antennae, pubescence as silver patches along eye margin, frontal vestiture as numerous elongate setae, surface texture smooth; face projecting anteriorly, vestiture as dark or pale setae; gena with pale setae; parafacial glabrous; mouthparts relatively short (approximately equal to head length); palpus brown-black, acuminate; occiput glabrous, glossy black; antennal base raised; antennal length approximately equal to head; scape and pedicel yellow-orange, length approximately equal to flagellum, with pale setae ventrally, shorter dark setae dorsally; flagellum black, base of flagellum with short dark setae. <italic>Thorax</italic>. Scutum uniform grey-black; scutellum overlain with dense, matt-black pubescence; pleuron black, overlain with silver pubescence; wing markings banded infuscate; haltere knob white, dark basally; coxae black; femora yellow with hind femur dark; tibia yellow-orange, apices dark; tarsi yellow-orange, distal segments darker, basitarsus and second tarsomere on foreleg white. Scutal chaetotaxy: <italic>np</italic>, 4; <italic>sa</italic>, 1; <italic>pa</italic>, 1; <italic>dc</italic>, 2; <italic>sc</italic>, 1. <italic>Abdomen</italic>. Black, silver velutum dorsally on tergites (male) or absent (female); terminalia pale.</p><fig id="F18" position="float" orientation="portrait"><label>Figure 18.</label><caption><p><italic><tp:taxon-name>Acupalpa rostrata</tp:taxon-name></italic> Kröber, Neotype male, anterolateral view [<ext-link xmlns:xlink="http://www.w3.org/1999/xlink" ext-link-type="uri" xlink:href="http://www.morphbank.net/?id=576256" xlink:type="simple">576256</ext-link>]. Body length = 7.0 mm.</p></caption><graphic xmlns:xlink="http://www.w3.org/1999/xlink" xlink:href="ZooKeys-095-029-g018.jpg" position="float" orientation="portrait" xlink:type="simple"/></fig></tp:treatment-sec><tp:treatment-sec sec-type="Comments"><title>Comments.</title><p>The type of <italic><tp:taxon-name>Acupalpa rostrata</tp:taxon-name></italic> is apparently destroyed. <xref ref-type="bibr" rid="B29">Winterton (2000)</xref> redescribed this distinctive species, without designating a neotype as the species was still identifiable based on the original description alone. With the description of the new species herein a neotype is designated to stabilise the taxon and remove any possibility<!--PageBreak--> of confusion in the future. <italic><tp:taxon-name>Acupalpa rostrata</tp:taxon-name></italic> is differentiated from other <italic><tp:taxon-name>Acupalpa</tp:taxon-name></italic> species by the unique leg and antennal colouration.</p></tp:treatment-sec><tp:treatment-sec><!--Section generated to contain objects referenced in tp:taxon-treatment.--><fig id="F3" position="float" orientation="portrait"><label>Figure 3.</label><caption><p><italic><tp:taxon-name>Acupalpa</tp:taxon-name></italic> spp.: <bold>A</bold> <italic><tp:taxon-name>Acupalpa notomelas</tp:taxon-name></italic> sp. n., epandrium dorsal <bold>B</bold> gonocoxites, ventral <bold>C</bold> <italic><tp:taxon-name>Acupalpa imitans</tp:taxon-name></italic> (White), comb. n., gonocoxite, lateral <bold>D</bold> same, aedeagus, lateral <bold>E</bold> <italic><tp:taxon-name>Acupalpa rostrata</tp:taxon-name></italic> Kröber aedeagus, lateral <bold>F</bold> <italic><tp:taxon-name>Acupalpa imitans</tp:taxon-name></italic>, gonocoxites, epandrium removed and aedeagus <italic>in situ</italic>, dorsal <bold>G</bold> <italic><tp:taxon-name>Acupalpa rostrata</tp:taxon-name></italic>, female spermathecal sac complex, dorsal <bold>H</bold> <italic><tp:taxon-name>Acupalpa melanophaeos</tp:taxon-name></italic> sp. n., female head, lateral <bold>I</bold> <italic><tp:taxon-name>Acupalpa rostrata</tp:taxon-name></italic>, male head, anterolateral. Abbreviations: <bold>ag</bold> accessory gland <bold>c</bold> cercus <bold>d</bold> distiphallus <bold>da</bold> dorsal apodeme of parameral sheath <bold>ea</bold> ejaculatory apodeme <bold>f</bold> furca <bold>ga</bold> gonocoxal apodeme <bold>gp</bold> (articulated) gonocoxal process <bold>gs</bold> gonostylus <bold>gx</bold> gonocoxite <bold>h</bold> hypandriumgp gonocoxal process (articulated) <bold>lea</bold> lateral ejaculatory apodeme <bold>s</bold> spermatheca <bold>ss</bold> spermathecal sac <bold>ssd</bold> spermathecal sac duct <bold>va</bold> ventral apodeme of parameral sheath <bold>v</bold> velutum patch <bold>vl</bold> ventral lobe. Scale lines = 0.2 mm.</p></caption><graphic xmlns:xlink="http://www.w3.org/1999/xlink" xlink:href="ZooKeys-095-029-g003.jpg" position="float" orientation="portrait" xlink:type="simple"/></fig></tp:treatment-sec><ref-list><ref id="B11"><mixed-citation xmlns:xlink="http://www.w3.org/1999/xlink" xlink:type="simple"><person-group><name name-style="western"><surname>Kröber</surname><given-names>O</given-names></name></person-group> (<year>1912</year>)<article-title> Die Thereviden der indo-australischen Region.</article-title><source>Entomologische Mitteilungen</source>, <lpage>1</lpage>, <fpage>116</fpage>–<lpage>125</lpage>, <fpage>148</fpage>–<lpage>159</lpage>, <fpage>183</fpage>–<lpage>189</lpage>, <fpage>215</fpage>–<lpage>222</lpage>, <fpage>242</fpage>–<lpage>256</lpage>, <fpage>282</fpage>–<lpage>287</lpage>.</mixed-citation></ref><ref id="B12"><mixed-citation xmlns:xlink="http://www.w3.org/1999/xlink" xlink:type="simple"><person-group><name name-style="western"><surname>Kröber</surname><given-names>O</given-names></name></person-group> (<year>1913</year>)<article-title> Fam. Therevidae.</article-title><source>Genera Insectorum, Bruxelles,</source><volume>148</volume>:<fpage>1</fpage>-<lpage>69</lpage>.</mixed-citation></ref><ref id="B16"><mixed-citation xmlns:xlink="http://www.w3.org/1999/xlink" xlink:type="simple"><person-group><name name-style="western"><surname>Mann</surname><given-names>JS</given-names></name></person-group> (<year>1929</year>)<article-title> Revisional notes on Australian Therevidae. Part 2.</article-title><source>Australian Zoologist</source><volume>6</volume>:<fpage>17</fpage>-<lpage>49</lpage>.</mixed-citation></ref><ref id="B8"><mixed-citation xmlns:xlink="http://www.w3.org/1999/xlink" xlink:type="simple"><person-group><name name-style="western"><surname>Irwin</surname><given-names>ME</given-names></name><name name-style="western"><surname>Lyneborg</surname><given-names>L</given-names></name></person-group> (<year>1989</year>)<article-title> 39. Family Therevidae.</article-title> In: <person-group><name name-style="western"><surname>Evenhuis NL (Ed) Catalog of Diptera of the Australasian and Oceanian</surname><given-names>regions</given-names></name></person-group>. <issue-title> Bishop Museum Special Publication.</issue-title><source>Bishop Museum Press</source><volume>86</volume> :<fpage>353</fpage>-<lpage>358</lpage>.</mixed-citation></ref><ref id="B29"><mixed-citation xmlns:xlink="http://www.w3.org/1999/xlink" xlink:type="simple"><person-group><name name-style="western"><surname>Winterton</surname><given-names>SL</given-names></name></person-group> (<year>2000</year>)<article-title> Phylogenetic revision of <italic>Acupalpa</italic> Kröber (Diptera: Therevidae).</article-title><source>Insect Systematics and Evolution</source><volume>31</volume>:<fpage>225</fpage>-<lpage>240</lpage>. <ext-link ext-link-type="uri" xlink:href="http://dx.doi.org/10.1163/187631200X00417" xlink:type="simple">doi:10.1163/187631200X00417</ext-link></mixed-citation></ref><ref id="B32"><mixed-citation xmlns:xlink="http://www.w3.org/1999/xlink" xlink:type="simple"><person-group><name name-style="western"><surname>Winterton</surname><given-names>SL</given-names></name><name name-style="western"><surname>Yang</surname><given-names>L</given-names></name><name name-style="western"><surname>Wiegmann</surname><given-names>BM</given-names></name><name name-style="western"><surname>Yeates</surname><given-names>DK</given-names></name></person-group> (<year>2001</year>)<article-title> Phylogenetic revision of Agapophytinae subf. n. (Diptera: Therevidae) based on molecular and morphological evidence.</article-title><source>Systematic Entomology</source><volume>26</volume>:<fpage>173</fpage>-<lpage>211</lpage>. <ext-link ext-link-type="uri" xlink:href="http://dx.doi.org/10.1046/j.1365-3113.2001.00142.x" xlink:type="simple">doi:10.1046/j.1365-3113.2001.00142.x</ext-link></mixed-citation></ref></ref-list></tp:taxon-treatment>
