# Supplementary material for: Revision of the stiletto fly genera Acupalpa Kröber and Pipinnipons Winterton (Diptera, Therevidae, Agapophytinae) using cybertaxonomic methods, with a key to Australasian genera
Source: Zookeys. 2011 May 4;(95):29–79. doi: 10.3897/zookeys.95.1461 (PMC3095130; doi:10.3897/zookeys.95.1461)
Supplement: XML Treatment for Acupalpa semirufa [file zookeys.95.1461-treatment17.xml]

<!DOCTYPE tp:taxon-treatment
  PUBLIC "-//TaxonX//DTD Taxonomic Treatment Publishing DTD v0 20100105//EN" "tax-treatment-NSO.dtd">
<tp:taxon-treatment xmlns:tp="http://www.plazi.org/taxpub"><tp:treatment-meta><mixed-citation publication-type="journal"><person-group><name><surname>Winterton</surname><given-names>Shaun L.</given-names></name></person-group><article-title>Revision of the stiletto fly genera <italic>Acupalpa</italic> Kröber and <italic>Pipinnipons</italic> Winterton (Diptera, Therevidae, Agapophytinae) using cybertaxonomic methods, with a key to Australasian genera</article-title><source>Zookeys</source><day>4</day><month>5</month><year>2011</year><volume>2011</volume><issue>95</issue><fpage>29</fpage><lpage>79</lpage><pub-id pub-id-type="doi">10.3897/zookeys.95.1461</pub-id></mixed-citation></tp:treatment-meta><tp:nomenclature><tp:taxon-name>
                            <tp:taxon-name-part taxon-name-part-type="genus">Acupalpa</tp:taxon-name-part>
                            <tp:taxon-name-part taxon-name-part-type="species">semirufa</tp:taxon-name-part> 
                            <object-id xmlns:xlink="http://www.w3.org/1999/xlink" xlink:type="simple">urn:lsid:zoobank.org:act:CF947CED-BCB0-4A62-AFDF-433DDBF3E1D3</object-id>
                        		<object-id xmlns:xlink="http://www.w3.org/1999/xlink" xlink:type="simple">http://species-id.net/wiki/Acupalpa_semirufa</object-id>
                        </tp:taxon-name><tp:taxon-authority>Mann</tp:taxon-authority><xref ref-type="fig" rid="F19">Fig. 19</xref><tp:nomenclature-citation-list><tp:nomenclature-citation><tp:taxon-name>Acupalpa semirufa </tp:taxon-name><comment><xref ref-type="bibr" rid="B16">Mann 1929</xref>: 27; <xref ref-type="bibr" rid="B8">Irwin and Lyneborg 1989</xref>: 354 [catalogue]; <xref ref-type="bibr" rid="B29">Winterton 2000</xref>: 237; <xref ref-type="bibr" rid="B32">Winterton et al. 2001</xref>: 210.</comment></tp:nomenclature-citation></tp:nomenclature-citation-list></tp:nomenclature><tp:treatment-sec sec-type="Type material"><title>Type material.</title><p><bold>Holotype</bold> male, AUSTRALIA: <bold>New South Wales:</bold> Blackheath, Hardy[not examined-location unknown]. <bold>Paratypes</bold>. AUSTRALIA: <bold>Queensland</bold>: <bold>‘</bold>Allotype’ female, Bribie Island, 12.ix.1918, H. Hacker (<ext-link xmlns:xlink="http://www.w3.org/1999/xlink" ext-link-type="uri" xlink:href="http://lsid.tdwg.org/urn:lsid:taxonomy.org.au:TherevidaeMandala:MEI029439" xlink:type="simple">MEI029439</ext-link>) (QM). <bold>New South Wales:</bold> 2 females, Sydney, Manly, 20.xi.1923 (<ext-link xmlns:xlink="http://www.w3.org/1999/xlink" ext-link-type="uri" xlink:href="http://lsid.tdwg.org/urn:lsid:taxonomy.org.au:TherevidaeMandala:MEI108786" xlink:type="simple">MEI108786</ext-link>, <ext-link xmlns:xlink="http://www.w3.org/1999/xlink" ext-link-type="uri" xlink:href="http://lsid.tdwg.org/urn:lsid:taxonomy.org.au:TherevidaeMandala:MEI108787" xlink:type="simple">108787</ext-link>) (QM).</p></tp:treatment-sec><tp:treatment-sec sec-type="Diagnosis"><title>Diagnosis.</title><p>Frons profile concave above antenna; antenna dark; scutum dark; pleuron black; wing dark banded; femora orange to yellow; tibia yellow, darker distally; abdomen black with segments 2–3 yellow-orange, overlain with silver velutum in male.</p></tp:treatment-sec><tp:treatment-sec sec-type="Redescription"><title>Redescription.</title><p>Body length= 6.0–9.0 mm. <italic>Head</italic>. Frons wider than ocellar tubercle, profile transversely concave above antennae, pubescence as silver patches along eye margin, sparse silver-grey dorsally, frontal vestiture as small dark setae, <!--PageBreak-->surface texture verrucous; face projecting anteriorly with dark or pale setae; gena with pale setae; parafacial glabrous; mouthparts short (approximately equal to head length), or elongate, projecting anteriorly; palpus brown-black, acuminate; occiput glabrous, glossy black; antennal base raised; antennal length approximately equal to head; scape brown, length shorter than flagellum, scape with pale setae ventrally, shorter dark setae dorsally; flagellum black, base of flagellum with short dark setae. <italic>Thorax</italic>. Scutum uniform grey-black or light grey to black, setal bases glossy black; scutellum overlain with dense, matt-black pubescence; pleuron black, overlain with sparse silver-grey pubescence; wing markings dark, banded infuscate; haltere knob white, dark basally; coxae black; femora orange or yellow; tibia yellow-orange, darker distally; basitarsi yellow-orange, rest black, fore-basitarsus white distally, 2nd tarsomere basally. Scutal chaetotaxy: <italic>np</italic>, 4; <italic>sa</italic>, 1; <italic>pa</italic>, 1; <italic>dc</italic>, 3; <italic>sc</italic>, 1. <italic>Abdomen</italic>. Segment 2 in male, or segments 2–3 in female orange with black medial patch, rest of segments black, silver velutum dorsally on tergites (male) or absent (female); terminalia pale.</p><fig id="F19" position="float" orientation="portrait"><label>Figure 19.</label><caption><p><italic><tp:taxon-name>Acupalpa semirufa</tp:taxon-name></italic> Mann, male, anterolateral view [<ext-link xmlns:xlink="http://www.w3.org/1999/xlink" ext-link-type="uri" xlink:href="http://www.morphbank.net/?id=576257" xlink:type="simple">576257</ext-link>]. Body length = 7.0 mm.</p></caption><graphic xmlns:xlink="http://www.w3.org/1999/xlink" xlink:href="ZooKeys-095-029-g019.jpg" position="float" orientation="portrait" xlink:type="simple"/></fig></tp:treatment-sec><tp:treatment-sec sec-type="Comments"><title>Comments.</title><p><italic><tp:taxon-name>Acupalpa semirufa</tp:taxon-name></italic> is a common species in south-eastern Queensland and northern New South Wales. It is similar to <italic><tp:taxon-name>Acupalpa divisa</tp:taxon-name></italic> and <italic><tp:taxon-name>Acupalpa yalgoo</tp:taxon-name></italic> sp. n., but can be differentiated easily from the former by the orange leg colour (black in <italic><tp:taxon-name>Acupalpa divisa</tp:taxon-name></italic>) and from the latter by the projecting face (rounded in <italic><tp:taxon-name>Acupalpa yalgoo</tp:taxon-name></italic> sp. n.) and two wing bands (single band in <italic><tp:taxon-name>Acupalpa yalgoo</tp:taxon-name></italic> sp. n.).<!--PageBreak--></p></tp:treatment-sec><ref-list><ref id="B16"><mixed-citation xmlns:xlink="http://www.w3.org/1999/xlink" xlink:type="simple"><person-group><name name-style="western"><surname>Mann</surname><given-names>JS</given-names></name></person-group> (<year>1929</year>)<article-title> Revisional notes on Australian Therevidae. Part 2.</article-title><source>Australian Zoologist</source><volume>6</volume>:<fpage>17</fpage>-<lpage>49</lpage>.</mixed-citation></ref><ref id="B8"><mixed-citation xmlns:xlink="http://www.w3.org/1999/xlink" xlink:type="simple"><person-group><name name-style="western"><surname>Irwin</surname><given-names>ME</given-names></name><name name-style="western"><surname>Lyneborg</surname><given-names>L</given-names></name></person-group> (<year>1989</year>)<article-title> 39. Family Therevidae.</article-title> In: <person-group><name name-style="western"><surname>Evenhuis NL (Ed) Catalog of Diptera of the Australasian and Oceanian</surname><given-names>regions</given-names></name></person-group>. <issue-title> Bishop Museum Special Publication.</issue-title><source>Bishop Museum Press</source><volume>86</volume> :<fpage>353</fpage>-<lpage>358</lpage>.</mixed-citation></ref><ref id="B29"><mixed-citation xmlns:xlink="http://www.w3.org/1999/xlink" xlink:type="simple"><person-group><name name-style="western"><surname>Winterton</surname><given-names>SL</given-names></name></person-group> (<year>2000</year>)<article-title> Phylogenetic revision of <italic>Acupalpa</italic> Kröber (Diptera: Therevidae).</article-title><source>Insect Systematics and Evolution</source><volume>31</volume>:<fpage>225</fpage>-<lpage>240</lpage>. <ext-link ext-link-type="uri" xlink:href="http://dx.doi.org/10.1163/187631200X00417" xlink:type="simple">doi:10.1163/187631200X00417</ext-link></mixed-citation></ref><ref id="B32"><mixed-citation xmlns:xlink="http://www.w3.org/1999/xlink" xlink:type="simple"><person-group><name name-style="western"><surname>Winterton</surname><given-names>SL</given-names></name><name name-style="western"><surname>Yang</surname><given-names>L</given-names></name><name name-style="western"><surname>Wiegmann</surname><given-names>BM</given-names></name><name name-style="western"><surname>Yeates</surname><given-names>DK</given-names></name></person-group> (<year>2001</year>)<article-title> Phylogenetic revision of Agapophytinae subf. n. (Diptera: Therevidae) based on molecular and morphological evidence.</article-title><source>Systematic Entomology</source><volume>26</volume>:<fpage>173</fpage>-<lpage>211</lpage>. <ext-link ext-link-type="uri" xlink:href="http://dx.doi.org/10.1046/j.1365-3113.2001.00142.x" xlink:type="simple">doi:10.1046/j.1365-3113.2001.00142.x</ext-link></mixed-citation></ref></ref-list></tp:taxon-treatment>
