# Supplementary material for: Revision of the stiletto fly genera Acupalpa Kröber and Pipinnipons Winterton (Diptera, Therevidae, Agapophytinae) using cybertaxonomic methods, with a key to Australasian genera
Source: Zookeys. 2011 May 4;(95):29–79. doi: 10.3897/zookeys.95.1461 (PMC3095130; doi:10.3897/zookeys.95.1461)
Supplement: XML Treatment for Acupalpa westralica [file zookeys.95.1461-treatment18.xml]

<!DOCTYPE tp:taxon-treatment
  PUBLIC "-//TaxonX//DTD Taxonomic Treatment Publishing DTD v0 20100105//EN" "tax-treatment-NSO.dtd">
<tp:taxon-treatment xmlns:tp="http://www.plazi.org/taxpub"><tp:treatment-meta><mixed-citation publication-type="journal"><person-group><name><surname>Winterton</surname><given-names>Shaun L.</given-names></name></person-group><article-title>Revision of the stiletto fly genera <italic>Acupalpa</italic> Kröber and <italic>Pipinnipons</italic> Winterton (Diptera, Therevidae, Agapophytinae) using cybertaxonomic methods, with a key to Australasian genera</article-title><source>Zookeys</source><day>4</day><month>5</month><year>2011</year><volume>2011</volume><issue>95</issue><fpage>29</fpage><lpage>79</lpage><pub-id pub-id-type="doi">10.3897/zookeys.95.1461</pub-id></mixed-citation></tp:treatment-meta><tp:nomenclature><tp:taxon-name>
                            <tp:taxon-name-part taxon-name-part-type="genus">Acupalpa</tp:taxon-name-part>
                            <tp:taxon-name-part taxon-name-part-type="species">westralica</tp:taxon-name-part>
                            <object-id xmlns:xlink="http://www.w3.org/1999/xlink" xlink:type="simple">urn:lsid:zoobank.org:act:C2BCA147-940D-42D1-AB6C-0A106BF6709A</object-id>
                        		<object-id xmlns:xlink="http://www.w3.org/1999/xlink" xlink:type="simple">http://species-id.net/wiki/Acupalpa_westralica</object-id>
                        </tp:taxon-name><tp:taxon-status xmlns:xlink="http://www.w3.org/1999/xlink" xlink:type="simple">sp. n.</tp:taxon-status><xref ref-type="fig" rid="F20">Fig. 20</xref></tp:nomenclature><tp:treatment-sec sec-type="Type material"><title>Type material.</title><p><bold>Holotype</bold> female, AUSTRALIA: <bold>Western Australia:</bold> Stirling Ranges N.P., Chester Pass Rd., Eucalyptus open woodland, 230m; C. Lambkin, J. Recsei, 3–15.xi.2003; Malaise, ANIC bulk sample 2191 [<named-content xmlns:xlink="http://www.w3.org/1999/xlink" content-type="dwc:verbatimCoordinates" xlink:type="simple">-34.433°, 118.076°</named-content>] (<ext-link xmlns:xlink="http://www.w3.org/1999/xlink" ext-link-type="uri" xlink:href="http://lsid.tdwg.org/urn:lsid:taxonomy.org.au:TherevidaeMandala:MEI165188" xlink:type="simple">MEI165188</ext-link>) (ANIC).</p></tp:treatment-sec><tp:treatment-sec sec-type="Diagnosis"><title>Diagnosis.</title><p>Frons profile rounded above antenna; scape yellow-brown, flagellum black; scutum grey-black with dark and pale stripes; pleuron black; wing dark banded; femora yellow with extensive dark suffusion dorsally [hind femur dark]; tibia brown; abdomen black with brown pubescence, silver velutum absent.</p></tp:treatment-sec><tp:treatment-sec sec-type="Description"><title>Description.</title><p>Body length= 8.0 mm. <italic>Head</italic>. Frons wider than ocellar tubercle, profile rounded above antenna, glabrous or with minute setae, surface texture smooth; face broadly rounded, expansive, with dark or pale setae; gena with pale setae; parafacial glabrous; mouthparts elongate, projecting anteriorly; palpus brown-black, narrowly cylindrical; occiput glabrous, glossy black; antennal base flat; frons roughly level with eye in profile; antennal length approximately equal to head; scape yellow-brown, shorter than flagellum, scape with sparse black setae; flagellum black, base of flagellum without setae. <italic>Thorax</italic>. Scutum uniform grey-black with diffuse brown and cream stripes; scutellum overlain with dense, matt-black pubescence; pleuron black, overlain with sparse silver-grey pubescence; wing markings dark banded infuscate; haltere knob white, dark basally; coxae yellow; hind femur dark, rest yellow with extensive dark suffusion dorsally; tibia and tarsi brown, fore-basitarsus white. Scutal chaetotaxy: <italic>np</italic>, 4; <italic>sa</italic>, 1; <italic>pa</italic>, 1; <italic>dc</italic>, 2; <italic>sc</italic>, 1. Abdomen. Black with brown pubescence, silver velutum absent; terminalia dark.</p><fig id="F20" position="float" orientation="portrait"><label>Figure 20.</label><caption><p><italic><tp:taxon-name>Acupalpa westralica</tp:taxon-name></italic> sp. n., female, anterolateral view [<ext-link xmlns:xlink="http://www.w3.org/1999/xlink" ext-link-type="uri" xlink:href="http://www.morphbank.net/?id=576258" xlink:type="simple">576258</ext-link>]. Body length = 8.0 mm.</p></caption><graphic xmlns:xlink="http://www.w3.org/1999/xlink" xlink:href="ZooKeys-095-029-g020.jpg" position="float" orientation="portrait" xlink:type="simple"/></fig></tp:treatment-sec><tp:treatment-sec sec-type="Comments"><title>Comments.</title><p><italic><tp:taxon-name>Acupalpa westralica</tp:taxon-name></italic> sp. n. is known only from the holotype female from southern Western Australia. This species superficially resembles <italic><tp:taxon-name>Acupalpa rostrata</tp:taxon-name></italic> in colouration, but the head shape suggests a close relationship to <italic><tp:taxon-name>Acupalpa notomelas</tp:taxon-name></italic> sp. n.</p></tp:treatment-sec><tp:treatment-sec sec-type="Etymology"><title>Etymology.</title><p>The specific epithet is derived from the western distribution of this species.</p></tp:treatment-sec></tp:taxon-treatment>
