# Supplementary material for: Revision of the stiletto fly genera Acupalpa Kröber and Pipinnipons Winterton (Diptera, Therevidae, Agapophytinae) using cybertaxonomic methods, with a key to Australasian genera
Source: Zookeys. 2011 May 4;(95):29–79. doi: 10.3897/zookeys.95.1461 (PMC3095130; doi:10.3897/zookeys.95.1461)
Supplement: XML Treatment for Acupalpa yalgoo [file zookeys.95.1461-treatment19.xml]

<!DOCTYPE tp:taxon-treatment
  PUBLIC "-//TaxonX//DTD Taxonomic Treatment Publishing DTD v0 20100105//EN" "tax-treatment-NSO.dtd">
<tp:taxon-treatment xmlns:tp="http://www.plazi.org/taxpub"><tp:treatment-meta><mixed-citation publication-type="journal"><person-group><name><surname>Winterton</surname><given-names>Shaun L.</given-names></name></person-group><article-title>Revision of the stiletto fly genera <italic>Acupalpa</italic> Kröber and <italic>Pipinnipons</italic> Winterton (Diptera, Therevidae, Agapophytinae) using cybertaxonomic methods, with a key to Australasian genera</article-title><source>Zookeys</source><day>4</day><month>5</month><year>2011</year><volume>2011</volume><issue>95</issue><fpage>29</fpage><lpage>79</lpage><pub-id pub-id-type="doi">10.3897/zookeys.95.1461</pub-id></mixed-citation></tp:treatment-meta><tp:nomenclature><tp:taxon-name>
                            <tp:taxon-name-part taxon-name-part-type="genus">Acupalpa</tp:taxon-name-part>
                            <tp:taxon-name-part taxon-name-part-type="species">yalgoo</tp:taxon-name-part>
                            <object-id xmlns:xlink="http://www.w3.org/1999/xlink" xlink:type="simple">urn:lsid:zoobank.org:act:AA49E372-62DF-4607-9C4E-77CCE53D9CC4</object-id>
                        		<object-id xmlns:xlink="http://www.w3.org/1999/xlink" xlink:type="simple">http://species-id.net/wiki/Acupalpa_yalgoo</object-id>
                        </tp:taxon-name><tp:taxon-status xmlns:xlink="http://www.w3.org/1999/xlink" xlink:type="simple">sp. n.</tp:taxon-status><xref ref-type="fig" rid="F21">Fig. 21</xref></tp:nomenclature><tp:treatment-sec sec-type="Type material"><title>Type material.</title><p><bold>Holotype</bold> male, AUSTRALIA: <bold>Western Australia</bold>, 28 km W Yalgoo, [<named-content xmlns:xlink="http://www.w3.org/1999/xlink" content-type="dwc:verbatimCoordinates" xlink:type="simple">-28.35°, 116.683°</named-content>], 2.ix.1981, G. A. Holloway (<ext-link xmlns:xlink="http://www.w3.org/1999/xlink" ext-link-type="uri" xlink:href="http://lsid.tdwg.org/urn:lsid:taxonomy.org.au:TherevidaeMandala:MEI029508" xlink:type="simple">MEI029508 </ext-link>) (AM). <bold>Paratype</bold>. AUSTRALIA: <bold>Western Australia:</bold> male, Great Victoria Desert, Officer Basin, NE Streich Mound, 24–28.ix.1991, McMillan (<ext-link xmlns:xlink="http://www.w3.org/1999/xlink" ext-link-type="uri" xlink:href="http://lsid.tdwg.org/urn:lsid:taxonomy.org.au:TherevidaeMandala:MEI165193" xlink:type="simple">MEI165193</ext-link>) (WAM).</p></tp:treatment-sec><tp:treatment-sec sec-type="Diagnosis"><title>Diagnosis.</title><p>Frons profile rounded above antenna; antenna black; scutum grey to black; pleuron black; wing dark banded; femora black; tibia yellow in basal half; abdomen black, segments 1–3 orange, silver velutum absent.</p></tp:treatment-sec><tp:treatment-sec sec-type="Description"><title>Description.</title><p>Body length= 9.0–10.0 mm. <italic>Head</italic>. Frons wider than ocellar tubercle, profile rounded above antenna, pubescence sparse silver-grey, frontal vestiture as small dark setae, surface texture as irregular longitudinal striations, face broadly rounded, expansive, with dark or pale setae; gena with pale setae; parafacial with short setae towards gena; mouthparts elongate; palpus brown-black, narrowly cylindrical; occiput overlain with sparse, silver-grey pubescence; antennal base flat; frons roughly level with eye in profile; antennal length shorter than head; scape black, length approximately equal to flagellum, scape with sparse black setae; flagellum black. <italic>Thorax</italic>. Scutum light grey to black, setal bases glossy black; scutellum overlain with dense, matt-black pubescence; pleuron black, overlain with sparse silver-grey pubescence; wing markings dark banded [discal band broad], dark yellow basally; haltere knob orange-yellow; coxae black; femora brown to black; tibia yellow in basal 1/2, dark in distal 1/2; tarsi black, basitarsi pale, dark distally, rest of tarsomeres dark. Scutal chaetotaxy: <italic>np</italic>, 4–5; <italic>sa</italic>, 1; <italic>pa</italic>, 1; <italic>dc</italic>, 3; <italic>sc</italic>, 2. <italic>Abdomen</italic>. Segments 1–3 orange, remaining segments black, silver velutum absent; terminalia dark.</p><fig id="F21" position="float" orientation="portrait"><label>Figure 21.</label><caption><p><italic><tp:taxon-name>Acupalpa yalgoo</tp:taxon-name></italic> sp. n., male, anterolateral view [<ext-link xmlns:xlink="http://www.w3.org/1999/xlink" ext-link-type="uri" xlink:href="http://www.morphbank.net/?id=576259" xlink:type="simple">576259</ext-link>]. Body length = 8.0 mm.</p></caption><graphic xmlns:xlink="http://www.w3.org/1999/xlink" xlink:href="ZooKeys-095-029-g021.jpg" position="float" orientation="portrait" xlink:type="simple"/></fig></tp:treatment-sec><tp:treatment-sec sec-type="Comments"><title>Comments.</title><p><italic><tp:taxon-name>Acupalpa yalgoo</tp:taxon-name></italic> sp. n. is a western species similar to <italic><tp:taxon-name>Acupalpa semirufa</tp:taxon-name></italic> and <italic><tp:taxon-name>Acupalpa glossa</tp:taxon-name></italic> sp. n., but differs from both in leg colouration and wing patterning.<!--PageBreak--></p></tp:treatment-sec><tp:treatment-sec sec-type="Etymology"><title>Etymology.</title><p>The specific epithet is derived from the type locality of this species, near the Western Australian township of Yalgoo.</p></tp:treatment-sec></tp:taxon-treatment>
