# Supplementary material for: Revision of the stiletto fly genera Acupalpa Kröber and Pipinnipons Winterton (Diptera, Therevidae, Agapophytinae) using cybertaxonomic methods, with a key to Australasian genera
Source: Zookeys. 2011 May 4;(95):29–79. doi: 10.3897/zookeys.95.1461 (PMC3095130; doi:10.3897/zookeys.95.1461)
Supplement: XML Treatment for Pipinnipons [file zookeys.95.1461-treatment21.xml]

<!DOCTYPE tp:taxon-treatment
  PUBLIC "-//TaxonX//DTD Taxonomic Treatment Publishing DTD v0 20100105//EN" "tax-treatment-NSO.dtd">
<tp:taxon-treatment xmlns:tp="http://www.plazi.org/taxpub"><tp:treatment-meta><mixed-citation publication-type="journal"><person-group><name><surname>Winterton</surname><given-names>Shaun L.</given-names></name></person-group><article-title>Revision of the stiletto fly genera <italic>Acupalpa</italic> Kröber and <italic>Pipinnipons</italic> Winterton (Diptera, Therevidae, Agapophytinae) using cybertaxonomic methods, with a key to Australasian genera</article-title><source>Zookeys</source><day>4</day><month>5</month><year>2011</year><volume>2011</volume><issue>95</issue><fpage>29</fpage><lpage>79</lpage><pub-id pub-id-type="doi">10.3897/zookeys.95.1461</pub-id></mixed-citation></tp:treatment-meta><tp:nomenclature><tp:taxon-name>
                            <tp:taxon-name-part taxon-name-part-type="genus">Pipinnipons</tp:taxon-name-part>
                            <object-id xmlns:xlink="http://www.w3.org/1999/xlink" xlink:type="simple">urn:lsid:zoobank.org:act:157A683F-6C11-4309-A7F5-5B5C4C37E47C</object-id>
                        		<object-id xmlns:xlink="http://www.w3.org/1999/xlink" xlink:type="simple">http://species-id.net/wiki/Pipinnipons</object-id>
                        </tp:taxon-name><tp:taxon-authority>Winterton</tp:taxon-authority><tp:nomenclature-citation-list><tp:nomenclature-citation><tp:taxon-name>Pipinnipons</tp:taxon-name><comment> Winterton, 2001: 205. Type species: <italic><tp:taxon-name>Pipinnipons kroeberi</tp:taxon-name></italic> Winterton, 2001: 206.</comment></tp:nomenclature-citation></tp:nomenclature-citation-list></tp:nomenclature><tp:treatment-sec sec-type="Diagnosis"><title>Diagnosis.</title><p>Antenna elongate, cylindrical, total length slightly longer than or equal to head length; scape shorter than flagellum; frons flat, smooth; face as narrow strip below antenna, glabrous; palpus spatulate apically; mouthparts short; occiput with single row of postocular setae immediately laterad of ocellar tubercle in male, multiple rows in female; wing banded infuscate or hyaline; setae absent on wing vein R1; cell m3 closed; elongate velutum patches on fore and hind femora; femora without macrosetae; single type of setal pile on femora, setae not appressed; prosternal furrow without setae; mid coxa without setae on posterior surface; post spiracular pile absent;<!--PageBreak--> gonocoxites with velutum patch on ventral surface (<xref ref-type="fig" rid="F24">Fig. 24</xref>); articulated gonocoxal process present; hypandrium present; ventral apodeme of parameral sheath forked; dorsal apodeme of parameral sheath ‘T’-shaped; three spermathecae in female; spermathecal sac present, usually with two smaller, additional lobes and/or outer reticulated lobes along length; spermathecal ducts joining common duct before bursa; female with A1 and A2 acanthophorite spines well developed; female sternite 8 emarginate along posterior margin.</p></tp:treatment-sec><tp:treatment-sec sec-type="Comments"><title>Comments.</title><p><italic><tp:taxon-name>Pipinnipons</tp:taxon-name></italic> is a distinctive genus of wasp mimicking therevids, often with metallic pubescence, yellow and black marking and banded wings (<xref ref-type="fig" rid="F23">Fig. 23</xref>). It can be distinguished among related genera by the elongate, cylindrical antennae, scape not longer than flagellum, narrow face and palpi spatulate. The latter two characters specifically differentiate <italic><tp:taxon-name>Pipinnipons</tp:taxon-name></italic> from <italic><tp:taxon-name>Acupalpa</tp:taxon-name></italic>, as the face is broadly rounded, often produced, and the palpi are acuminate or narrowly cylindrical in <italic><tp:taxon-name>Acupalpa</tp:taxon-name></italic>. While the mouthparts are of variable length in <italic><tp:taxon-name>Acupalpa</tp:taxon-name></italic> (and often elongate and forward projecting), the mouthparts of <italic><tp:taxon-name>Pipinnipons</tp:taxon-name></italic> are always relatively short. As stated in the comments under <italic><tp:taxon-name>Acupalpa</tp:taxon-name></italic>, <italic><tp:taxon-name>Agapophytus</tp:taxon-name></italic> is separated from <italic><tp:taxon-name>Pipinnipons</tp:taxon-name></italic> and <italic><tp:taxon-name>Acupalpa</tp:taxon-name></italic> by the length of the scape ranging from relatively equal length, to significantly longer than the flagellum. The modified setae patch on abdominal tergite 2 mentioned by <xref ref-type="bibr" rid="B32">Winterton et al. (2001)</xref> as a characteristic of <italic><tp:taxon-name>Pipinnipons</tp:taxon-name></italic> is not present in all the new species described here, and is no longer considered diagnostic for the genus as it is also found sporadically in other, unrelated genera such as <italic><tp:taxon-name>Neodialineura</tp:taxon-name></italic> Mann, 1928 and <italic><tp:taxon-name>Bonjeania</tp:taxon-name></italic> Irwin and Lyneborg, 1989. The male terminalia are relatively conserved throughout the genus, and species identification is more easily done using external characters of both sexes. <italic><tp:taxon-name>Pipinnipons</tp:taxon-name></italic> is distributed along coastal eastern Australia from northern Queensland to Tasmania.</p></tp:treatment-sec><tp:treatment-sec sec-type="Included species"><title>Included species.</title><p><italic><tp:taxon-name>Pipinnipons chauncyvallis</tp:taxon-name></italic> sp. n., <italic><tp:taxon-name>Pipinnipons fascipennis</tp:taxon-name></italic> (Kröber), <italic><tp:taxon-name>Pipinnipons kampmeierae</tp:taxon-name></italic> sp. n., <italic><tp:taxon-name>Pipinnipons kroeberi</tp:taxon-name></italic> Winterton, <italic><tp:taxon-name>Pipinnipons sphecoda</tp:taxon-name></italic> sp. n.</p></tp:treatment-sec><tp:treatment-sec sec-type="Key to Pipinnipons species"><title>Key to <italic><tp:taxon-name>Pipinnipons</tp:taxon-name></italic> species:</title><table-wrap content-type="key" position="anchor" orientation="portrait"><table><tbody><tr><td rowspan="1" colspan="1">1</td><td rowspan="1" colspan="1">Abdomen with bright yellow and black markings (<xref ref-type="fig" rid="F29">Fig. 29</xref>)</td><td rowspan="1" colspan="1"><italic><tp:taxon-name>Pipinnipons sphecoda</tp:taxon-name></italic> sp. n.</td></tr><tr><td rowspan="1" colspan="1">–</td><td rowspan="1" colspan="1">Abdomen otherwise coloured and marked</td><td rowspan="1" colspan="1">2</td></tr><tr><td rowspan="1" colspan="1">2</td><td rowspan="1" colspan="1">Abdominal tergites 4–8 overlain with dense silver to gold velutum; legs and pleuron dark orange-maroon (<xref ref-type="fig" rid="F23">Figs 23</xref><xref ref-type="fig" rid="F26">26</xref>)</td><td rowspan="1" colspan="1"><italic><tp:taxon-name>Pipinnipons fascipennis</tp:taxon-name></italic> (Krober)</td></tr><tr><td rowspan="1" colspan="1">–</td><td rowspan="1" colspan="1">Abdominal tergites 4–8 without dense silver to gold velutum; leg colour variable, usually bright orange (<xref ref-type="fig" rid="F27">Figs 27</xref>–<xref ref-type="fig" rid="F28">28</xref>) to yellow with dark markings (<xref ref-type="fig" rid="F25">Fig. 25</xref>); pleuron black</td><td rowspan="1" colspan="1">3</td></tr><tr><td rowspan="1" colspan="1">3</td><td rowspan="1" colspan="1">Legs and coxae brown and yellow; wings banded infuscate; abdomen entirely brown to black (<xref ref-type="fig" rid="F25">Fig. 25</xref>) (Tasmania)</td><td rowspan="1" colspan="1"><italic><tp:taxon-name>Pipinnipons chauncyvallis</tp:taxon-name></italic> sp. n.</td></tr><tr><td rowspan="1" colspan="1">–</td><td rowspan="1" colspan="1">Legs and coxae orange; wings largely hyaline or very weakly banded infuscate; some abdominal segments orange (Queensland)</td><td rowspan="1" colspan="1">4</td></tr><tr><td rowspan="1" colspan="1">4</td><td rowspan="1" colspan="1">Hind coxa dark; abdomen mostly orange (segments 3–4 with black suffusion); intersegmental margin of segment 3 not lighter (<xref ref-type="fig" rid="F28">Fig. 28</xref>)</td><td rowspan="1" colspan="1"><italic><tp:taxon-name>Pipinnipons kroeberi</tp:taxon-name></italic> Winterton</td></tr><tr><td rowspan="1" colspan="1">–</td><td rowspan="1" colspan="1">Hind coxa orange; abdominal segments 2–3 orange with black dorsum, rest glossy black; intersegmental margin of segment 3 white (<xref ref-type="fig" rid="F27">Fig. 27</xref>)</td><td rowspan="1" colspan="1"><italic><tp:taxon-name>Pipinnipons kampmeierae</tp:taxon-name></italic> sp. n.</td></tr></tbody></table></table-wrap></tp:treatment-sec><tp:treatment-sec><!--Section generated to contain objects referenced in tp:taxon-treatment.--><fig id="F24" position="float" orientation="portrait"><label>Figure 24.</label><caption><p><italic><tp:taxon-name>Pipinnipons</tp:taxon-name></italic> spp.: <bold>A</bold> <italic><tp:taxon-name>Pipinnipons fascipennis</tp:taxon-name></italic> (Kröber), epandrium and tergite 8, dorsal <bold>B</bold> gonocoxites, ventral <bold>C</bold> same, lateral <bold>D</bold> aedeagus, lateral <bold>E</bold> <italic><tp:taxon-name>Pipinnipons kroeberi</tp:taxon-name></italic> Winterton, aedeagus, lateral <bold>F</bold> gonocoxites, epandrium removed and aedeagus <italic>in situ</italic>, dorsal <bold>G</bold> <italic><tp:taxon-name>Pipinnipons fascipennis</tp:taxon-name></italic>, male head, lateral <bold>H</bold> <italic><tp:taxon-name>Pipinnipons kroeberi</tp:taxon-name></italic>, female internal genitalia showing spermathecal sac complex. Scale lines = 0.2 mm.</p></caption><graphic xmlns:xlink="http://www.w3.org/1999/xlink" xlink:href="ZooKeys-095-029-g024.jpg" position="float" orientation="portrait" xlink:type="simple"/></fig><fig id="F23" position="float" orientation="portrait"><label>Figure 23.</label><caption><p><italic><tp:taxon-name>Pipinnipons fascipennis</tp:taxon-name></italic> (Kröber),male. Body length = 6.0 mm. (Photo: S.L. Winterton).</p></caption><graphic xmlns:xlink="http://www.w3.org/1999/xlink" xlink:href="ZooKeys-095-029-g023.jpg" position="float" orientation="portrait" xlink:type="simple"/></fig><fig id="F29" position="float" orientation="portrait"><label>Figure 29.</label><caption><p><italic><tp:taxon-name>Pipinnipons sphecoda</tp:taxon-name></italic> sp. n., female, anterolateral view [<ext-link xmlns:xlink="http://www.w3.org/1999/xlink" ext-link-type="uri" xlink:href="http://www.morphbank.net/?id=576265" xlink:type="simple">576265</ext-link>]. Body length = 10.0 mm.</p></caption><graphic xmlns:xlink="http://www.w3.org/1999/xlink" xlink:href="ZooKeys-095-029-g029.jpg" position="float" orientation="portrait" xlink:type="simple"/></fig><fig id="F26" position="float" orientation="portrait"><label>Figure 26.</label><caption><p><italic><tp:taxon-name>Pipinnipons fascipennis</tp:taxon-name></italic> (Kröber), male, anterolateral view [<ext-link xmlns:xlink="http://www.w3.org/1999/xlink" ext-link-type="uri" xlink:href="http://www.morphbank.net/?id=576262" xlink:type="simple">576262</ext-link>]. Body length = 7.0 mm.</p></caption><graphic xmlns:xlink="http://www.w3.org/1999/xlink" xlink:href="ZooKeys-095-029-g026.jpg" position="float" orientation="portrait" xlink:type="simple"/></fig><fig id="F27" position="float" orientation="portrait"><label>Figure 27.</label><caption><p><italic><tp:taxon-name>Pipinnipons kampmeierae</tp:taxon-name></italic> sp. n., male, lateral view [<ext-link xmlns:xlink="http://www.w3.org/1999/xlink" ext-link-type="uri" xlink:href="http://www.morphbank.net/?id=576263" xlink:type="simple">576263</ext-link>]. Body length = 6.0 mm.</p></caption><graphic xmlns:xlink="http://www.w3.org/1999/xlink" xlink:href="ZooKeys-095-029-g027.jpg" position="float" orientation="portrait" xlink:type="simple"/></fig><fig id="F28" position="float" orientation="portrait"><label>Figure 28.</label><caption><p><italic><tp:taxon-name>Pipinnipons kroeberi</tp:taxon-name></italic> Winterton, male, anterolateral view [<ext-link xmlns:xlink="http://www.w3.org/1999/xlink" ext-link-type="uri" xlink:href="http://www.morphbank.net/?id=576264" xlink:type="simple">576264</ext-link>]. Body length = 8.0 mm.</p></caption><graphic xmlns:xlink="http://www.w3.org/1999/xlink" xlink:href="ZooKeys-095-029-g028.jpg" position="float" orientation="portrait" xlink:type="simple"/></fig><fig id="F25" position="float" orientation="portrait"><label>Figure 25.</label><caption><p><italic><tp:taxon-name>Pipinnipons chauncyvallis</tp:taxon-name></italic> sp. n., male, lateral view [<ext-link xmlns:xlink="http://www.w3.org/1999/xlink" ext-link-type="uri" xlink:href="http://www.morphbank.net/?id=576261" xlink:type="simple">576261</ext-link>]. Body length = 7.0 mm.</p></caption><graphic xmlns:xlink="http://www.w3.org/1999/xlink" xlink:href="ZooKeys-095-029-g025.jpg" position="float" orientation="portrait" xlink:type="simple"/></fig></tp:treatment-sec><ref-list><ref id="B32"><mixed-citation xmlns:xlink="http://www.w3.org/1999/xlink" xlink:type="simple"><person-group><name name-style="western"><surname>Winterton</surname><given-names>SL</given-names></name><name name-style="western"><surname>Yang</surname><given-names>L</given-names></name><name name-style="western"><surname>Wiegmann</surname><given-names>BM</given-names></name><name name-style="western"><surname>Yeates</surname><given-names>DK</given-names></name></person-group> (<year>2001</year>)<article-title> Phylogenetic revision of Agapophytinae subf. n. (Diptera: Therevidae) based on molecular and morphological evidence.</article-title><source>Systematic Entomology</source><volume>26</volume>:<fpage>173</fpage>-<lpage>211</lpage>. <ext-link ext-link-type="uri" xlink:href="http://dx.doi.org/10.1046/j.1365-3113.2001.00142.x" xlink:type="simple">doi:10.1046/j.1365-3113.2001.00142.x</ext-link></mixed-citation></ref></ref-list></tp:taxon-treatment>
