# Supplementary material for: Revision of the stiletto fly genera Acupalpa Kröber and Pipinnipons Winterton (Diptera, Therevidae, Agapophytinae) using cybertaxonomic methods, with a key to Australasian genera
Source: Zookeys. 2011 May 4;(95):29–79. doi: 10.3897/zookeys.95.1461 (PMC3095130; doi:10.3897/zookeys.95.1461)
Supplement: XML Treatment for Pipinnipons chauncyvallis [file zookeys.95.1461-treatment22.xml]

<!DOCTYPE tp:taxon-treatment
  PUBLIC "-//TaxonX//DTD Taxonomic Treatment Publishing DTD v0 20100105//EN" "tax-treatment-NSO.dtd">
<tp:taxon-treatment xmlns:tp="http://www.plazi.org/taxpub"><tp:treatment-meta><mixed-citation publication-type="journal"><person-group><name><surname>Winterton</surname><given-names>Shaun L.</given-names></name></person-group><article-title>Revision of the stiletto fly genera <italic>Acupalpa</italic> Kröber and <italic>Pipinnipons</italic> Winterton (Diptera, Therevidae, Agapophytinae) using cybertaxonomic methods, with a key to Australasian genera</article-title><source>Zookeys</source><day>4</day><month>5</month><year>2011</year><volume>2011</volume><issue>95</issue><fpage>29</fpage><lpage>79</lpage><pub-id pub-id-type="doi">10.3897/zookeys.95.1461</pub-id></mixed-citation></tp:treatment-meta><tp:nomenclature><tp:taxon-name>
                            <tp:taxon-name-part taxon-name-part-type="genus">Pipinnipons</tp:taxon-name-part>
                            <tp:taxon-name-part taxon-name-part-type="species">chauncyvallis</tp:taxon-name-part>
                            <object-id xmlns:xlink="http://www.w3.org/1999/xlink" xlink:type="simple">urn:lsid:zoobank.org:act:718CB653-E72C-4333-A6C0-C54249CFDAEE</object-id>
                        		<object-id xmlns:xlink="http://www.w3.org/1999/xlink" xlink:type="simple">http://species-id.net/wiki/Pipinnipons_chauncyvallis</object-id>
                        </tp:taxon-name><tp:taxon-status xmlns:xlink="http://www.w3.org/1999/xlink" xlink:type="simple">sp. n.</tp:taxon-status><xref ref-type="fig" rid="F25">Fig. 25</xref></tp:nomenclature><tp:treatment-sec sec-type="Type material"><title>Type material.</title><p><bold>Holotype</bold> male, AUSTRALIA: <bold>Tasmania:</bold> Bagdad, Chauncyvale Wildlife Sanctuary [<named-content xmlns:xlink="http://www.w3.org/1999/xlink" content-type="dwc:verbatimCoordinates" xlink:type="simple">-42.614°, 147.256°</named-content>], 18–19.xii.1998, D. Yeates, S. Winterton (<ext-link xmlns:xlink="http://www.w3.org/1999/xlink" ext-link-type="uri" xlink:href="http://lsid.tdwg.org/urn:lsid:taxonomy.org.au:TherevidaeMandala:MEI__ANIC29_021139" xlink:type="simple">ANIC29_021139</ext-link>) (ANIC). <bold>Paratypes:</bold> AUSTRALIA: <bold>Tasmania:</bold> 3 females, same data as holotype (<ext-link xmlns:xlink="http://www.w3.org/1999/xlink" ext-link-type="uri" xlink:href="http://lsid.tdwg.org/urn:lsid:taxonomy.org.au:TherevidaeMandala:MEI__ANIC29_021136" xlink:type="simple">ANIC29_021136</ext-link>, <ext-link xmlns:xlink="http://www.w3.org/1999/xlink" ext-link-type="uri" xlink:href="http://lsid.tdwg.org/urn:lsid:taxonomy.org.au:TherevidaeMandala:MEI__ANIC29_021137" xlink:type="simple">021137</ext-link>, <ext-link xmlns:xlink="http://www.w3.org/1999/xlink" ext-link-type="uri" xlink:href="http://lsid.tdwg.org/urn:lsid:taxonomy.org.au:TherevidaeMandala:MEI__ANIC29_021140" xlink:type="simple">021140</ext-link>) (ANIC).</p></tp:treatment-sec><tp:treatment-sec sec-type="Diagnosis"><title>Diagnosis.</title><p>Wing banded; pleuron black; femora yellow [hind femur dark]; tibia yellow, darker apically]; abdomen black, segments 6–8 orange [female].</p></tp:treatment-sec><tp:treatment-sec sec-type="Description"><title>Description.</title><p>Body length= 7.0–10.0 mm. <italic>Head</italic>. Frons wider than ocellar tubercle in female, equal in male, profile flat to rounded above antenna, pubescence absent, frontal vestiture as numerous elongate setae (longer in male), surface texture as irregular longitudinal striations or transverse striations; gena with pale setae; parafacial overlain with silver pubescence; palpus yellow-orange; occiput glabrous, glossy black; antennal base raised; antenna longer than head; scape yellow, length shorter than flagellum, with sparse black setae; flagellum dark yellow (darker basally), base of flagellum with short dark setae. <italic>Thorax</italic>. Scutum uniform grey-black with white pile and overlain with sparse grey pubescence; scutellum overlain with dense, matt-black pubescence; pleuron black, overlain with sparse silver-grey pubescence; wing markings banded infuscate; haltere knob white, dark basally; coxae black; hind femur dark, rest yellow with dark patch; tibia yellow (apices sometimes darker); tarsi yellow orange, dark distally, fore-basitarsus white. Scutal chaetotaxy: <italic>np</italic>, 3–4; <italic>sa</italic>, 1; <italic>pa</italic>, 1; <italic>dc</italic>, 2; <italic>sc</italic>, 1. <italic>Abdomen</italic>. Black, segments 6–8 orange in female; terminalia pale.</p></tp:treatment-sec><tp:treatment-sec sec-type="Comments"><title>Comments.</title><p><italic><tp:taxon-name>Pipinnipons chauncyvallis</tp:taxon-name></italic> sp. n. is known only from a small conservation area near Bagdad, Tasmania. This species differs from all other <italic><tp:taxon-name>Pipinnipons</tp:taxon-name></italic> by the body colouration and the numerous pale setae on the frons.</p></tp:treatment-sec><tp:treatment-sec sec-type="Etymology"><title>Etymology.</title><p>This species is named after the type locality, Chauncyvale Wildlife Sanctuary, owned by the Chauncy family who established and maintain the sanctuary.<!--PageBreak--></p></tp:treatment-sec><tp:treatment-sec><!--Section generated to contain objects referenced in tp:taxon-treatment.--><fig id="F25" position="float" orientation="portrait"><label>Figure 25.</label><caption><p><italic><tp:taxon-name>Pipinnipons chauncyvallis</tp:taxon-name></italic> sp. n., male, lateral view [<ext-link xmlns:xlink="http://www.w3.org/1999/xlink" ext-link-type="uri" xlink:href="http://www.morphbank.net/?id=576261" xlink:type="simple">576261</ext-link>]. Body length = 7.0 mm.</p></caption><graphic xmlns:xlink="http://www.w3.org/1999/xlink" xlink:href="ZooKeys-095-029-g025.jpg" position="float" orientation="portrait" xlink:type="simple"/></fig></tp:treatment-sec></tp:taxon-treatment>
