# Supplementary material for: Revision of the stiletto fly genera Acupalpa Kröber and Pipinnipons Winterton (Diptera, Therevidae, Agapophytinae) using cybertaxonomic methods, with a key to Australasian genera
Source: Zookeys. 2011 May 4;(95):29–79. doi: 10.3897/zookeys.95.1461 (PMC3095130; doi:10.3897/zookeys.95.1461)
Supplement: XML Treatment for Pipinnipons fascipennis [file zookeys.95.1461-treatment23.xml]

<!DOCTYPE tp:taxon-treatment
  PUBLIC "-//TaxonX//DTD Taxonomic Treatment Publishing DTD v0 20100105//EN" "tax-treatment-NSO.dtd">
<tp:taxon-treatment xmlns:tp="http://www.plazi.org/taxpub"><tp:treatment-meta><mixed-citation publication-type="journal"><person-group><name><surname>Winterton</surname><given-names>Shaun L.</given-names></name></person-group><article-title>Revision of the stiletto fly genera <italic>Acupalpa</italic> Kröber and <italic>Pipinnipons</italic> Winterton (Diptera, Therevidae, Agapophytinae) using cybertaxonomic methods, with a key to Australasian genera</article-title><source>Zookeys</source><day>4</day><month>5</month><year>2011</year><volume>2011</volume><issue>95</issue><fpage>29</fpage><lpage>79</lpage><pub-id pub-id-type="doi">10.3897/zookeys.95.1461</pub-id></mixed-citation></tp:treatment-meta><tp:nomenclature><tp:taxon-name>
                            <tp:taxon-name-part taxon-name-part-type="genus">Pipinnipons</tp:taxon-name-part>
                            <tp:taxon-name-part taxon-name-part-type="species">fascipennis</tp:taxon-name-part>
                            <object-id xmlns:xlink="http://www.w3.org/1999/xlink" xlink:type="simple">urn:lsid:zoobank.org:act:336E5D1F-DAAF-4532-BFFB-1CAFD12670E8</object-id>
                        		<object-id xmlns:xlink="http://www.w3.org/1999/xlink" xlink:type="simple">Genbank Accession: AF150979</object-id>
                        		<object-id xmlns:xlink="http://www.w3.org/1999/xlink" xlink:type="simple">http://species-id.net/wiki/Pipinnipons_fascipennis</object-id>
                        </tp:taxon-name><tp:taxon-authority>(Kröber)</tp:taxon-authority><xref ref-type="fig" rid="F23">Fig. 23</xref><xref ref-type="fig" rid="F24">24A–D, G</xref><xref ref-type="fig" rid="F26">26</xref><tp:nomenclature-citation-list><tp:nomenclature-citation><tp:taxon-name>Squamopygia fascipennis</tp:taxon-name><comment><xref ref-type="bibr" rid="B14">Kröber 1928</xref>: 36.</comment></tp:nomenclature-citation><tp:nomenclature-citation><tp:taxon-name>Pipinnipons fascipennis</tp:taxon-name><comment> (Kröber) - <xref ref-type="bibr" rid="B32">Winterton et al. 2001</xref>: 211.</comment></tp:nomenclature-citation></tp:nomenclature-citation-list></tp:nomenclature><tp:treatment-sec sec-type="Type material"><title>Type material.</title><p><bold>Type</bold> male. AUSTRALIA: <bold>Queensland:</bold> Kuranda [<named-content xmlns:xlink="http://www.w3.org/1999/xlink" content-type="dwc:verbatimCoordinates" xlink:type="simple">-16.817°, 145.633°</named-content>], Lichtwardt (<ext-link xmlns:xlink="http://www.w3.org/1999/xlink" ext-link-type="uri" xlink:href="http://lsid.tdwg.org/urn:lsid:taxonomy.org.au:TherevidaeMandala:MEI090896" xlink:type="simple">MEI090896</ext-link>) (DEI).</p><p><italic>Other material examined-</italic> AUSTRALIA: <bold>Queensland:</bold> male, Indooroopilly, Long Pocket, 22.viii–7.ix.2007, S. L. Winterton, Malaise trap (UQIC) (<ext-link xmlns:xlink="http://www.w3.org/1999/xlink" ext-link-type="uri" xlink:href="http://lsid.tdwg.org/urn:lsid:taxonomy.org.au:TherevidaeMandala:MEI165213" xlink:type="simple">MEI165213</ext-link>).</p></tp:treatment-sec><tp:treatment-sec sec-type="Diagnosis"><title>Diagnosis.</title><p>Wing dark banded; pleuron orange to maroon; legs orange to maroon, tarsi lighter; abdomen dark red, tergite 2–3 red-brown, gold-bronze velutum on segments 4–7.</p></tp:treatment-sec><tp:treatment-sec sec-type="Redescription"><title>Redescription.</title><p>Body length= 7.0–9.0 mm. <italic>Head</italic>. Frons wider than ocellar tubercle (female) or narrower (male), profile rounded above antenna, pubescence matte black and bronze, surface texture smooth or striated; gena with pale setae; parafacial overlain with silver pubescence; palpus brown-black; occiput glabrous, glossy black; antennal base raised; antennal length approximately equal to head; scape orange to brown, short<!--PageBreak-->er than flagellum, with sparse black setae; flagellum orange to brown, base of flagellum with short dark setae. <italic>Thorax</italic>. Scutum dark with irregular brown and grey pubescent markings, setal bases glossy black; scutellum overlain with sparse grey pubescence; pleuron orange to maroon, overlain with sparse silver-grey pubescence; wing markings dark banded infuscate; haltere knob white; coxae, femora and tibia orange-maroon; tarsi lighter orange, foreleg with basitarsus dark, white apically, rest of foretarsi white with slightly darker apex. Scutal chaetotaxy: <italic>np</italic>, 4–5; <italic>sa</italic>, 1; <italic>pa</italic>, 1; <italic>dc</italic>, 1; <italic>sc</italic>, 1. <italic>Abdomen</italic>. Dark, tergites 2–3 red-brown laterally, gold-bronze velutum on tergites 4–7; terminalia pale.</p><fig id="F23" position="float" orientation="portrait"><label>Figure 23.</label><caption><p><italic><tp:taxon-name>Pipinnipons fascipennis</tp:taxon-name></italic> (Kröber),male. Body length = 6.0 mm. (Photo: S.L. Winterton).</p></caption><graphic xmlns:xlink="http://www.w3.org/1999/xlink" xlink:href="ZooKeys-095-029-g023.jpg" position="float" orientation="portrait" xlink:type="simple"/></fig><fig id="F24" position="float" orientation="portrait"><label>Figure 24.</label><caption><p><italic><tp:taxon-name>Pipinnipons</tp:taxon-name></italic> spp.: <bold>A</bold> <italic><tp:taxon-name>Pipinnipons fascipennis</tp:taxon-name></italic> (Kröber), epandrium and tergite 8, dorsal <bold>B</bold> gonocoxites, ventral <bold>C</bold> same, lateral <bold>D</bold> aedeagus, lateral <bold>E</bold> <italic><tp:taxon-name>Pipinnipons kroeberi</tp:taxon-name></italic> Winterton, aedeagus, lateral <bold>F</bold> gonocoxites, epandrium removed and aedeagus <italic>in situ</italic>, dorsal <bold>G</bold> <italic><tp:taxon-name>Pipinnipons fascipennis</tp:taxon-name></italic>, male head, lateral <bold>H</bold> <italic><tp:taxon-name>Pipinnipons kroeberi</tp:taxon-name></italic>, female internal genitalia showing spermathecal sac complex. Scale lines = 0.2 mm.</p></caption><graphic xmlns:xlink="http://www.w3.org/1999/xlink" xlink:href="ZooKeys-095-029-g024.jpg" position="float" orientation="portrait" xlink:type="simple"/></fig><fig id="F25" position="float" orientation="portrait"><label>Figure 25.</label><caption><p><italic><tp:taxon-name>Pipinnipons chauncyvallis</tp:taxon-name></italic> sp. n., male, lateral view [<ext-link xmlns:xlink="http://www.w3.org/1999/xlink" ext-link-type="uri" xlink:href="http://www.morphbank.net/?id=576261" xlink:type="simple">576261</ext-link>]. Body length = 7.0 mm.</p></caption><graphic xmlns:xlink="http://www.w3.org/1999/xlink" xlink:href="ZooKeys-095-029-g025.jpg" position="float" orientation="portrait" xlink:type="simple"/></fig></tp:treatment-sec><tp:treatment-sec sec-type="Comments"><title>Comments.</title><p>The gold-bronze abdominal velutum covering in both sexes and the dark orange pleuron and leg colouration make <italic><tp:taxon-name>Pipinnipons fascipennis</tp:taxon-name></italic> easily recognisable. This species is found in closed forest areas, including rainforest.</p></tp:treatment-sec><tp:treatment-sec><!--Section generated to contain objects referenced in tp:taxon-treatment.--><fig id="F26" position="float" orientation="portrait"><label>Figure 26.</label><caption><p><italic><tp:taxon-name>Pipinnipons fascipennis</tp:taxon-name></italic> (Kröber), male, anterolateral view [<ext-link xmlns:xlink="http://www.w3.org/1999/xlink" ext-link-type="uri" xlink:href="http://www.morphbank.net/?id=576262" xlink:type="simple">576262</ext-link>]. Body length = 7.0 mm.</p></caption><graphic xmlns:xlink="http://www.w3.org/1999/xlink" xlink:href="ZooKeys-095-029-g026.jpg" position="float" orientation="portrait" xlink:type="simple"/></fig></tp:treatment-sec><ref-list><ref id="B14"><mixed-citation xmlns:xlink="http://www.w3.org/1999/xlink" xlink:type="simple"><person-group><name name-style="western"><surname>Kröber</surname><given-names>O</given-names></name></person-group> (<year>1928</year>)<article-title> Neue Dipteren des Deutschen Entomolog. Museums in Dahlem.</article-title><source>Entomologische Mitteilungen</source><volume>17</volume>:<fpage>31</fpage>-<lpage>41</lpage>.</mixed-citation></ref><ref id="B32"><mixed-citation xmlns:xlink="http://www.w3.org/1999/xlink" xlink:type="simple"><person-group><name name-style="western"><surname>Winterton</surname><given-names>SL</given-names></name><name name-style="western"><surname>Yang</surname><given-names>L</given-names></name><name name-style="western"><surname>Wiegmann</surname><given-names>BM</given-names></name><name name-style="western"><surname>Yeates</surname><given-names>DK</given-names></name></person-group> (<year>2001</year>)<article-title> Phylogenetic revision of Agapophytinae subf. n. (Diptera: Therevidae) based on molecular and morphological evidence.</article-title><source>Systematic Entomology</source><volume>26</volume>:<fpage>173</fpage>-<lpage>211</lpage>. <ext-link ext-link-type="uri" xlink:href="http://dx.doi.org/10.1046/j.1365-3113.2001.00142.x" xlink:type="simple">doi:10.1046/j.1365-3113.2001.00142.x</ext-link></mixed-citation></ref></ref-list></tp:taxon-treatment>
