# Supplementary material for: Revision of the stiletto fly genera Acupalpa Kröber and Pipinnipons Winterton (Diptera, Therevidae, Agapophytinae) using cybertaxonomic methods, with a key to Australasian genera
Source: Zookeys. 2011 May 4;(95):29–79. doi: 10.3897/zookeys.95.1461 (PMC3095130; doi:10.3897/zookeys.95.1461)
Supplement: XML Treatment for Pipinnipons kampmeierae [file zookeys.95.1461-treatment24.xml]

<!DOCTYPE tp:taxon-treatment
  PUBLIC "-//TaxonX//DTD Taxonomic Treatment Publishing DTD v0 20100105//EN" "tax-treatment-NSO.dtd">
<tp:taxon-treatment xmlns:tp="http://www.plazi.org/taxpub"><tp:treatment-meta><mixed-citation publication-type="journal"><person-group><name><surname>Winterton</surname><given-names>Shaun L.</given-names></name></person-group><article-title>Revision of the stiletto fly genera <italic>Acupalpa</italic> Kröber and <italic>Pipinnipons</italic> Winterton (Diptera, Therevidae, Agapophytinae) using cybertaxonomic methods, with a key to Australasian genera</article-title><source>Zookeys</source><day>4</day><month>5</month><year>2011</year><volume>2011</volume><issue>95</issue><fpage>29</fpage><lpage>79</lpage><pub-id pub-id-type="doi">10.3897/zookeys.95.1461</pub-id></mixed-citation></tp:treatment-meta><tp:nomenclature><tp:taxon-name>
                            <tp:taxon-name-part taxon-name-part-type="genus">Pipinnipons</tp:taxon-name-part>
                            <tp:taxon-name-part taxon-name-part-type="species">kampmeierae</tp:taxon-name-part>
                            <object-id xmlns:xlink="http://www.w3.org/1999/xlink" xlink:type="simple">urn:lsid:zoobank.org:act:5F4F235B-49AE-431B-A79C-041BB73DE633</object-id>
                        		<object-id xmlns:xlink="http://www.w3.org/1999/xlink" xlink:type="simple">http://species-id.net/wiki/Pipinnipons_kampmeierae</object-id>
                        </tp:taxon-name><tp:taxon-status xmlns:xlink="http://www.w3.org/1999/xlink" xlink:type="simple">sp. n.</tp:taxon-status><xref ref-type="fig" rid="F27">Fig. 27</xref></tp:nomenclature><tp:treatment-sec sec-type="Type material"><title>Type material.</title><p><bold>Holotype</bold>male, AUSTRALIA: <bold>Queensland:</bold> Jimmy’s Scrub State Forest, nr. Goomeri, 22.xi.1985, M. De Baar (<ext-link xmlns:xlink="http://www.w3.org/1999/xlink" ext-link-type="uri" xlink:href="http://lsid.tdwg.org/urn:lsid:taxonomy.org.au:TherevidaeMandala:MEI165194" xlink:type="simple">MEI165194</ext-link>) (QM). <bold>Paratype</bold>. AUSTRALIA: <bold>Queensland:</bold> male, Bribie Island, DPI Fisheries site, [<named-content xmlns:xlink="http://www.w3.org/1999/xlink" content-type="dwc:verbatimCoordinates" xlink:type="simple">-27.055°, 153.193°</named-content>], 7.x.1997, S. L. Winterton, N. Power, D. White, heathland- <italic><tp:taxon-name>Acacia</tp:taxon-name></italic> regrowth, Malaise trap (<ext-link xmlns:xlink="http://www.w3.org/1999/xlink" ext-link-type="uri" xlink:href="http://lsid.tdwg.org/urn:lsid:taxonomy.org.au:TherevidaeMandala:MEI090764" xlink:type="simple">MEI090764</ext-link>) (QM).</p></tp:treatment-sec><tp:treatment-sec sec-type="Diagnosis"><title>Diagnosis.</title><p>Wing mostly hyaline; pleuron black; coxae, femora and tibia orange; abdomen black, segments 2–3 orange with dark medial patch.</p></tp:treatment-sec><tp:treatment-sec sec-type="Description"><title>Description.</title><p>Body length= 6.0–7.0 mm. <italic>Head</italic>. Frons narrower than ocellar tubercle, profile rounded above antenna, surface texture smooth, glabrous; gena with pale setae; parafacial overlain with silver pubescence; palpus brown-black; occiput glabrous, glossy black; antennal base raised; antennal length approximately equal to head; scape orange-yellow, much shorter than flagellum, scape with sparse dark setae dorsally; flagellum orange-yellow, base of flagellum without setae. <italic>Thorax</italic>. Scutum glossy black, overlain with sparse yellow setae, grey pubescence laterally; scutellum overlain with sparse grey pubescence; pleuron black, overlain with sparse silver-grey pubescence; wing largely hyaline, faint band midway; haltere knob white; coxae, femora and tibia orange; tarsi white, fore-basitarsus dark, rest of basitarsi orange. Scutal chaetotaxy: <italic>np</italic>, 5; <italic>sa</italic>, 1–2; <italic>pa</italic>, 1; <italic>dc</italic>, 2; <italic>sc</italic>, 1. <italic>Abdomen</italic>. Segments 2–3 orange with black medial patch, remaining segments black; terminalia pale.</p></tp:treatment-sec><tp:treatment-sec sec-type="Comments"><title>Comments.</title><p><italic><tp:taxon-name>Pipinnipons kampmeierae</tp:taxon-name></italic> sp. n. is very similar to <italic><tp:taxon-name>Pipinnipons kroeberi</tp:taxon-name></italic>, but can be differentiated based on coxae and abdomen colouration. The wings are only weakly infuscate rather than strongly banded infuscate as in most other species of <italic><tp:taxon-name>Pipinnipons</tp:taxon-name></italic> and <italic><tp:taxon-name>Acupalpa</tp:taxon-name></italic>. The female is unknown for this species.</p></tp:treatment-sec><tp:treatment-sec sec-type="Etymology"><title>Etymology.</title><p>This species is named in honour of Gail Kampmeier, in recognition of her excellent work on <tp:taxon-name>Therevidae</tp:taxon-name> bioinformatics.<!--PageBreak--><!--PageBreak--><!--PageBreak--><!--PageBreak--></p></tp:treatment-sec><tp:treatment-sec><!--Section generated to contain objects referenced in tp:taxon-treatment.--><fig id="F27" position="float" orientation="portrait"><label>Figure 27.</label><caption><p><italic><tp:taxon-name>Pipinnipons kampmeierae</tp:taxon-name></italic> sp. n., male, lateral view [<ext-link xmlns:xlink="http://www.w3.org/1999/xlink" ext-link-type="uri" xlink:href="http://www.morphbank.net/?id=576263" xlink:type="simple">576263</ext-link>]. Body length = 6.0 mm.</p></caption><graphic xmlns:xlink="http://www.w3.org/1999/xlink" xlink:href="ZooKeys-095-029-g027.jpg" position="float" orientation="portrait" xlink:type="simple"/></fig></tp:treatment-sec></tp:taxon-treatment>
