# Supplementary material for: Revision of the stiletto fly genera Acupalpa Kröber and Pipinnipons Winterton (Diptera, Therevidae, Agapophytinae) using cybertaxonomic methods, with a key to Australasian genera
Source: Zookeys. 2011 May 4;(95):29–79. doi: 10.3897/zookeys.95.1461 (PMC3095130; doi:10.3897/zookeys.95.1461)
Supplement: XML Treatment for Pipinnipons kroeberi [file zookeys.95.1461-treatment25.xml]

<!DOCTYPE tp:taxon-treatment
  PUBLIC "-//TaxonX//DTD Taxonomic Treatment Publishing DTD v0 20100105//EN" "tax-treatment-NSO.dtd">
<tp:taxon-treatment xmlns:tp="http://www.plazi.org/taxpub"><tp:treatment-meta><mixed-citation publication-type="journal"><person-group><name><surname>Winterton</surname><given-names>Shaun L.</given-names></name></person-group><article-title>Revision of the stiletto fly genera <italic>Acupalpa</italic> Kröber and <italic>Pipinnipons</italic> Winterton (Diptera, Therevidae, Agapophytinae) using cybertaxonomic methods, with a key to Australasian genera</article-title><source>Zookeys</source><day>4</day><month>5</month><year>2011</year><volume>2011</volume><issue>95</issue><fpage>29</fpage><lpage>79</lpage><pub-id pub-id-type="doi">10.3897/zookeys.95.1461</pub-id></mixed-citation></tp:treatment-meta><tp:nomenclature><tp:taxon-name>
                            <tp:taxon-name-part taxon-name-part-type="genus">Pipinnipons</tp:taxon-name-part>
                            <tp:taxon-name-part taxon-name-part-type="species">kroeberi</tp:taxon-name-part>
                            <object-id xmlns:xlink="http://www.w3.org/1999/xlink" xlink:type="simple">urn:lsid:zoobank.org:act:97517024-09B0-41E4-8E27-DA0D8A8155CF</object-id>
                        		<object-id xmlns:xlink="http://www.w3.org/1999/xlink" xlink:type="simple">Genbank Accession: AF150980</object-id>
                        		<object-id xmlns:xlink="http://www.w3.org/1999/xlink" xlink:type="simple">http://species-id.net/wiki/Pipinnipons_kroeberi</object-id>
                        </tp:taxon-name><tp:taxon-authority>Winterton</tp:taxon-authority><xref ref-type="fig" rid="F24">Figs 24E–F</xref><xref ref-type="fig" rid="F28">28</xref><tp:nomenclature-citation-list><tp:nomenclature-citation><tp:taxon-name>Pipinnipons kroeberi </tp:taxon-name><comment> Winterton, 2001: 205.</comment></tp:nomenclature-citation></tp:nomenclature-citation-list></tp:nomenclature><tp:treatment-sec sec-type="Type material"><title>Type material.</title><p><bold>Holotype</bold>male,AUSTRALIA: <bold>New South Wales:</bold> Warrumbungle N.P., Buckleys Creek, 1.7 km N Camp Blackman, 23.xii.1992 M. E. Irwin (<ext-link xmlns:xlink="http://www.w3.org/1999/xlink" ext-link-type="uri" xlink:href="http://lsid.tdwg.org/urn:lsid:taxonomy.org.au:TherevidaeMandala:MEI027580" xlink:type="simple">MEI027580</ext-link>) (ANIC). <bold>Paratypes.</bold> AUSTRALIA: <bold>New South Wales:</bold> female, Warrumbungle N.P., Browns Creek, 2.5 km N Woolshed, 13.i.1994, M. E. Irwin (<ext-link xmlns:xlink="http://www.w3.org/1999/xlink" ext-link-type="uri" xlink:href="http://lsid.tdwg.org/urn:lsid:taxonomy.org.au:TherevidaeMandala:MEI039303" xlink:type="simple">MEI039303</ext-link>) (ANIC). <bold>Queensland:</bold> male, female, Lake Broadwater, 25 km SW Dalby, on <italic><tp:taxon-name>Leptospermum flavescens</tp:taxon-name></italic> blossom, 18.x.1985, D. K. Yeates (<ext-link xmlns:xlink="http://www.w3.org/1999/xlink" ext-link-type="uri" xlink:href="http://lsid.tdwg.org/urn:lsid:taxonomy.org.au:TherevidaeMandala:MEI090894" xlink:type="simple">MEI090894</ext-link>, <ext-link xmlns:xlink="http://www.w3.org/1999/xlink" ext-link-type="uri" xlink:href="http://lsid.tdwg.org/urn:lsid:taxonomy.org.au:TherevidaeMandala:MEI090895" xlink:type="simple">090895</ext-link>) (GDCB/AMS).</p></tp:treatment-sec><tp:treatment-sec sec-type="Diagnosis"><title>Diagnosis.</title><p>Wing hyaline; pleuron black; femora and tibia orange to yellow; abdomen orange, segments 1–3 sometimes black medially.</p></tp:treatment-sec><tp:treatment-sec sec-type="Redescription"><title>Redescription.</title><p>Body length= 8.0–9.5 mm. <italic>Head</italic>. Frons wider than ocellar tubercle (equal in male), profile rounded or transversely concave above antennae (female), pubescence as silver patches along eye margin, frons otherwise glabrous, surface texture as irregular longitudinal striations (female) or smooth (male); gena with dark setae; parafacial overlain with silver pubescence; palpus yellow-orange; occiput glabrous, glossy black; <!--PageBreak-->antennal base raised; antenna longer than head; scape yellow, length much shorter than flagellum, scape with sparse pale setae; flagellum yellow, base of flagellum with short, dark setae. <italic>Thorax</italic>. Scutum uniform grey-black; scutellum overlain with sparse, grey pubescence; pleuron black, overlain with sparse, silver-grey pubescence; wing hyaline, orange suffusion along costal margin; haltere knob orange-yellow; coxae orange-yellow (hind coxa dark); femora and tibia orange or yellow, fore tibia apex dark; tarsi yellow, fore-basitarsus dark basally, rest of foreleg tarsomeres white. Scutal chaetotaxy: <italic>np</italic>, 4; <italic>sa</italic>, 1; <italic>pa</italic>, 1; <italic>dc</italic>, 3; <italic>sc</italic>, 1. <italic>Abdomen</italic>. Orange, segments 1–2 black medially; terminalia pale.</p></tp:treatment-sec><tp:treatment-sec sec-type="Comments"><title>Comments.</title><p><italic><tp:taxon-name>Pipinnipons kroeberi</tp:taxon-name></italic> is similar to <italic><tp:taxon-name>Pipinnipons kampmeierae</tp:taxon-name></italic> sp. n. and can be differentiated based on the body colouration. This speciesis found in southeastern Queensland and northeastern New South Wales.</p></tp:treatment-sec><tp:treatment-sec><!--Section generated to contain objects referenced in tp:taxon-treatment.--><fig id="F24" position="float" orientation="portrait"><label>Figure 24.</label><caption><p><italic><tp:taxon-name>Pipinnipons</tp:taxon-name></italic> spp.: <bold>A</bold> <italic><tp:taxon-name>Pipinnipons fascipennis</tp:taxon-name></italic> (Kröber), epandrium and tergite 8, dorsal <bold>B</bold> gonocoxites, ventral <bold>C</bold> same, lateral <bold>D</bold> aedeagus, lateral <bold>E</bold> <italic><tp:taxon-name>Pipinnipons kroeberi</tp:taxon-name></italic> Winterton, aedeagus, lateral <bold>F</bold> gonocoxites, epandrium removed and aedeagus <italic>in situ</italic>, dorsal <bold>G</bold> <italic><tp:taxon-name>Pipinnipons fascipennis</tp:taxon-name></italic>, male head, lateral <bold>H</bold> <italic><tp:taxon-name>Pipinnipons kroeberi</tp:taxon-name></italic>, female internal genitalia showing spermathecal sac complex. Scale lines = 0.2 mm.</p></caption><graphic xmlns:xlink="http://www.w3.org/1999/xlink" xlink:href="ZooKeys-095-029-g024.jpg" position="float" orientation="portrait" xlink:type="simple"/></fig><fig id="F28" position="float" orientation="portrait"><label>Figure 28.</label><caption><p><italic><tp:taxon-name>Pipinnipons kroeberi</tp:taxon-name></italic> Winterton, male, anterolateral view [<ext-link xmlns:xlink="http://www.w3.org/1999/xlink" ext-link-type="uri" xlink:href="http://www.morphbank.net/?id=576264" xlink:type="simple">576264</ext-link>]. Body length = 8.0 mm.</p></caption><graphic xmlns:xlink="http://www.w3.org/1999/xlink" xlink:href="ZooKeys-095-029-g028.jpg" position="float" orientation="portrait" xlink:type="simple"/></fig></tp:treatment-sec></tp:taxon-treatment>
