# Supplementary material for: Revision of the stiletto fly genera Acupalpa Kröber and Pipinnipons Winterton (Diptera, Therevidae, Agapophytinae) using cybertaxonomic methods, with a key to Australasian genera
Source: Zookeys. 2011 May 4;(95):29–79. doi: 10.3897/zookeys.95.1461 (PMC3095130; doi:10.3897/zookeys.95.1461)
Supplement: XML Treatment for Pipinnipons sphecoda [file zookeys.95.1461-treatment26.xml]

<!DOCTYPE tp:taxon-treatment
  PUBLIC "-//TaxonX//DTD Taxonomic Treatment Publishing DTD v0 20100105//EN" "tax-treatment-NSO.dtd">
<tp:taxon-treatment xmlns:tp="http://www.plazi.org/taxpub"><tp:treatment-meta><mixed-citation publication-type="journal"><person-group><name><surname>Winterton</surname><given-names>Shaun L.</given-names></name></person-group><article-title>Revision of the stiletto fly genera <italic>Acupalpa</italic> Kröber and <italic>Pipinnipons</italic> Winterton (Diptera, Therevidae, Agapophytinae) using cybertaxonomic methods, with a key to Australasian genera</article-title><source>Zookeys</source><day>4</day><month>5</month><year>2011</year><volume>2011</volume><issue>95</issue><fpage>29</fpage><lpage>79</lpage><pub-id pub-id-type="doi">10.3897/zookeys.95.1461</pub-id></mixed-citation></tp:treatment-meta><tp:nomenclature><tp:taxon-name>
                            <tp:taxon-name-part taxon-name-part-type="genus">Pipinnipons</tp:taxon-name-part>
                            <tp:taxon-name-part taxon-name-part-type="species">sphecoda</tp:taxon-name-part>
                            <object-id xmlns:xlink="http://www.w3.org/1999/xlink" xlink:type="simple">urn:lsid:zoobank.org:act:329B77AF-DF06-4FB5-9E0C-0EEB79F1638F</object-id>
                        		<object-id xmlns:xlink="http://www.w3.org/1999/xlink" xlink:type="simple">http://species-id.net/wiki/Pipinnipons_sphecoda</object-id>
                        </tp:taxon-name><tp:taxon-status xmlns:xlink="http://www.w3.org/1999/xlink" xlink:type="simple">sp. n.</tp:taxon-status><xref ref-type="fig" rid="F29">Fig. 29</xref></tp:nomenclature><tp:treatment-sec sec-type="Type material"><title>Type material.</title><p><bold>Holotype</bold>female,AUSTRALIA: <bold>Tasmania:</bold> Claytons [<named-content xmlns:xlink="http://www.w3.org/1999/xlink" content-type="dwc:verbatimCoordinates" xlink:type="simple">-43.383°, 146.133°</named-content>], Jan.1991, E. D. Edwards, E. S. Nielsen (<ext-link xmlns:xlink="http://www.w3.org/1999/xlink" ext-link-type="uri" xlink:href="http://lsid.tdwg.org/urn:lsid:taxonomy.org.au:TherevidaeMandala:MEI027583" xlink:type="simple">MEI027583</ext-link>) (ANIC). <bold>Paratypes</bold>. AUSTRALIA: <bold>Tasmania: </bold>female, Lake St. Clair, [<named-content xmlns:xlink="http://www.w3.org/1999/xlink" content-type="dwc:verbatimCoordinates" xlink:type="simple">-42.067°, 146.167°</named-content>], 25.i.1949, E. F. Riek (<ext-link xmlns:xlink="http://www.w3.org/1999/xlink" ext-link-type="uri" xlink:href="http://lsid.tdwg.org/urn:lsid:taxonomy.org.au:TherevidaeMandala:MEI027585" xlink:type="simple">MEI027585</ext-link>) (ANIC); female, 10 km ENE Nunamara [<named-content xmlns:xlink="http://www.w3.org/1999/xlink" content-type="dwc:verbatimCoordinates" xlink:type="simple">-41.367°, 147.4°</named-content>], 12.i.– 7.ii.1983, malaise trap, I. D. Naumann, J. C. Cardale (<ext-link xmlns:xlink="http://www.w3.org/1999/xlink" ext-link-type="uri" xlink:href="http://lsid.tdwg.org/urn:lsid:taxonomy.org.au:TherevidaeMandala:MEI027586" xlink:type="simple">MEI027586</ext-link>) (ANIC).</p></tp:treatment-sec><tp:treatment-sec sec-type="Diagnosis"><title>Diagnosis.</title><p>Wing with yellow and black irregular banding; pleuron black; femora and tibia yellow, sometimes with dark suffusion midway along femur; abdomen black, bright yellow-orange markings on tergites 1–4 and 7–8.</p></tp:treatment-sec><tp:treatment-sec sec-type="Description"><title>Description.</title><p>Body length= 10.0–14.0 mm. <italic>Head</italic>. Frons wider than ocellar tubercle, profile slightly transversely concave above antennae, pubescence absent, frontal vestiture as minute setae, surface texture as irregular longitudinal striations and transverse striations; gena with dark setae; parafacial overlain with silver pubescence; palpus yellow-orange; occiput glabrous, glossy black; antennal base raised; antennal length approximately equal to head; scape yellow, shorter than flagellum, scape with sparse black setae; flagellum yellow, base of flagellum with short dark setae. <italic>Thorax</italic>. Scutum glossy black, overlain with sparse yellow setae, sparse grey pubescence laterally; scutellum overlain with dense, matt-black pubescence; pleuron black, overlain with sparse silver-grey pubescence; wing with dark band midway, pale yellow suffusion basally and in discal area; haltere knob white to yellow; coxae black, overlain with silver pubescence; femora yellow-orange, sometimes with dark patch midway; tibia yellow-orange; tarsi yellow, fore leg with basitarsus and second tarsomere white, rest of tarsomeres dark. Scutal chaetotaxy: <italic>np</italic>, 4–5; <italic>sa</italic>, 1; <italic>pa</italic>, 2; <italic>dc</italic>, 1; <italic>sc</italic>, 1. <italic>Abdomen</italic>. Black, bright yellow-orange markings on tergites 1–4 and 7–8; terminalia pale.<!--PageBreak--></p></tp:treatment-sec><tp:treatment-sec sec-type="Comments"><title>Comments.</title><p><italic><tp:taxon-name>Pipinnipons sphecoda</tp:taxon-name></italic> sp. n. is a relatively large, apparently wasp-mimicking species known only from female specimens collected from various sites in Tasmania. The dramatic colouration of species makes it quite unlike any other stiletto fly species.</p></tp:treatment-sec><tp:treatment-sec sec-type="Etymology"><title>Etymology.</title><p>The species epithet is derived from the Gr. <italic>sphekodos</italic>, wasp-like.</p><fig id="F26" position="float" orientation="portrait"><label>Figure 26.</label><caption><p><italic><tp:taxon-name>Pipinnipons fascipennis</tp:taxon-name></italic> (Kröber), male, anterolateral view [<ext-link xmlns:xlink="http://www.w3.org/1999/xlink" ext-link-type="uri" xlink:href="http://www.morphbank.net/?id=576262" xlink:type="simple">576262</ext-link>]. Body length = 7.0 mm.</p></caption><graphic xmlns:xlink="http://www.w3.org/1999/xlink" xlink:href="ZooKeys-095-029-g026.jpg" position="float" orientation="portrait" xlink:type="simple"/></fig><fig id="F27" position="float" orientation="portrait"><label>Figure 27.</label><caption><p><italic><tp:taxon-name>Pipinnipons kampmeierae</tp:taxon-name></italic> sp. n., male, lateral view [<ext-link xmlns:xlink="http://www.w3.org/1999/xlink" ext-link-type="uri" xlink:href="http://www.morphbank.net/?id=576263" xlink:type="simple">576263</ext-link>]. Body length = 6.0 mm.</p></caption><graphic xmlns:xlink="http://www.w3.org/1999/xlink" xlink:href="ZooKeys-095-029-g027.jpg" position="float" orientation="portrait" xlink:type="simple"/></fig><fig id="F28" position="float" orientation="portrait"><label>Figure 28.</label><caption><p><italic><tp:taxon-name>Pipinnipons kroeberi</tp:taxon-name></italic> Winterton, male, anterolateral view [<ext-link xmlns:xlink="http://www.w3.org/1999/xlink" ext-link-type="uri" xlink:href="http://www.morphbank.net/?id=576264" xlink:type="simple">576264</ext-link>]. Body length = 8.0 mm.</p></caption><graphic xmlns:xlink="http://www.w3.org/1999/xlink" xlink:href="ZooKeys-095-029-g028.jpg" position="float" orientation="portrait" xlink:type="simple"/></fig><fig id="F29" position="float" orientation="portrait"><label>Figure 29.</label><caption><p><italic><tp:taxon-name>Pipinnipons sphecoda</tp:taxon-name></italic> sp. n., female, anterolateral view [<ext-link xmlns:xlink="http://www.w3.org/1999/xlink" ext-link-type="uri" xlink:href="http://www.morphbank.net/?id=576265" xlink:type="simple">576265</ext-link>]. Body length = 10.0 mm.</p></caption><graphic xmlns:xlink="http://www.w3.org/1999/xlink" xlink:href="ZooKeys-095-029-g029.jpg" position="float" orientation="portrait" xlink:type="simple"/></fig></tp:treatment-sec></tp:taxon-treatment>
